# Supplementary material for: Drug-induced QT prolongation and torsade de pointes: a real-world pharmacovigilance study using the FDA Adverse Event Reporting System database
Source: Front Pharmacol. 2023 Dec 21;14:1259611. doi: 10.3389/fphar.2023.1259611 (PMC10771307; doi:10.3389/fphar.2023.1259611)
Supplement: Supplementary file 1 [file DataSheet1.XLSX]

## Sheet: Sheet1
Drugs	ATC Classification	ATC Code	Number of positive signals	Torsade de pointes/QT prolongation (SMQs)		Electrocardiogram QT prolonged		Ventricular tachycardia		Torsade de pointes		Long QT syndrome		Electrocardiogram QT interval abnormal		Long QT syndrome congenital
				No. of reports	ROR (95% CI)	No. of reports	ROR (95% CI)	No. of reports	ROR (95% CI)	No. of reports	ROR (95% CI)	No. of reports	ROR (95% CI)	No. of reports	ROR (95% CI)	No. of reports	ROR (95% CI)
Furosemide	C03	C03CA01	6	3600	4.48 (4.33-4.64)	1826	3.49 (3.33-3.66)	1508	6.66 (6.31-7.03)	767	6.95 (6.45-7.50)	158	4.24 (3.60-4.99)	10	1.41 (0.75-2.64)	6	4.91 (2.12-11.38)
Acetylsalicylic acid	N02	N02BA01	6	2705	2.23 (2.15-2.32)	1190	1.51 (1.42-1.60)	1394	4.15 (3.92-4.39)	308	1.75 (1.56-1.96)	111	1.98 (1.63-2.40)	17	1.67 (1.02-2.71)	-	-
Quetiapine	N05	N05AH04	6	2390	6.32 (6.07-6.59)	2013	8.52 (8.14-8.92)	219	1.88 (1.64-2.15)	240	4.31 (3.79-4.91)	116	6.63 (5.50-8.00)	38	12.70 (9.07-17.79)	-	-
Citalopram	N06	N06AB04	7	1877	6.36 (6.07-6.67)	1458	7.83 (7.42-8.25)	268	3.00 (2.66-3.38)	369	8.81 (7.93-9.79)	117	8.68 (7.20-10.47)	19	7.77 (4.89-12.33)	3	6.61 (2.07-21.05)
Metoprolol	C07	C07AB02	6	1803	2.45 (2.34-2.57)	748	1.57 (1.46-1.69)	932	4.48 (4.19-4.79)	299	2.86 (2.54-3.21)	48	1.39 (1.05-1.86)	12	1.95 (1.10-3.47)	-	-
Olanzapine	N05	N05AH03	6	1769	8.37 (7.97-8.78)	1498	11.27 (10.69-11.88)	143	2.20 (1.87-2.60)	165	5.29 (4.53-6.17)	85	8.63 (6.94-10.73)	20	11.42 (7.27-17.93)	1	2.97 (0.41-21.40)
Omeprazole	A02	A02BC01	6	1708	1.76 (1.68-1.85)	1107	1.79 (1.69-1.91)	462	1.62 (1.48-1.78)	235	1.69 (1.48-1.93)	124	2.85 (2.38-3.42)	10	1.23 (0.66-2.31)	7	5.09 (2.33-11.16)
Levothyroxine sodium	H03	H03AA01	4	1610	1.57 (1.50-1.65)	1075	1.65 (1.55-1.76)	455	1.52 (1.38-1.66)	199	1.35 (1.17-1.55)	46	0.96 (0.72-1.29)	11	1.29 (0.71-2.35)	-	-
Bisoprolol	C07	C07AB07	6	1526	6.21 (5.89-6.53)	895	5.67 (5.30-6.06)	553	7.69 (7.06-8.38)	264	7.49 (6.62-8.47)	51	4.42 (3.35-5.84)	7	3.34 (1.58-7.07)	-	-
Amlodipine	C08	C08CA01	6	1523	1.85 (1.76-1.95)	1035	1.98 (1.86-2.11)	408	1.69 (1.53-1.86)	165	1.39 (1.19-1.62)	51	1.34 (1.01-1.77)	7	1.01 (0.48-2.14)	5	4.17 (1.67-10.37)
Pantoprazole	A02	A02BC02	4	1449	2.26 (2.14-2.38)	892	2.18 (2.04-2.33)	497	2.66 (2.43-2.91)	159	1.72 (1.47-2.01)	39	1.30 (0.95-1.79)	8	1.49 (0.74-3.00)	-	-
Ondansetron	A04	A04AA01	7	1419	7.04 (6.67-7.42)	907	7.03 (6.58-7.52)	369	6.16 (5.56-6.84)	364	12.84 (11.55-14.28)	124	13.65 (11.38-16.38)	7	4.08 (1.93-8.62)	18	77.25 (44.87-133.00)
Metformin	A10	A10BA02	3	1380	1.61 (1.53-1.70)	853	1.56 (1.46-1.67)	482	1.94 (1.77-2.12)	137	1.11 (0.93-1.31)	50	1.26 (0.95-1.67)	4	0.55 (0.21-1.48)	-	-
Sertraline	N06	N06AB06	6	1341	3.00 (2.84-3.17)	1006	3.55 (3.34-3.79)	288	2.18 (1.94-2.44)	158	2.45 (2.09-2.87)	68	3.31 (2.60-4.22)	9	2.41 (1.24-4.67)	-	-
Fluoxetine	N06	N06AB03	6	1338	4.88 (4.62-5.15)	1023	5.89 (5.53-6.27)	204	2.48 (2.16-2.85)	307	7.93 (7.07-8.89)	88	7.03 (5.68-8.71)	2	0.85 (0.21-3.42)	9	24.00 (11.87-48.53)
Lorazepam	N05	N05BA06	6	1312	3.46 (3.28-3.66)	929	3.86 (3.62-4.12)	299	2.67 (2.38-2.99)	175	3.21 (2.76-3.73)	47	2.67 (2.00-3.57)	12	3.82 (2.15-6.79)	-	-
Simvastatin	C10	C10AA01	5	1292	2.20 (2.08-2.32)	711	1.89 (1.75-2.03)	489	2.86 (2.62-3.13)	206	2.45 (2.13-2.82)	69	2.56 (2.02-3.26)	7	1.42 (0.67-3.00)	-	-
Escitalopram	N06	N06AB10	7	1261	4.58 (4.33-4.85)	995	5.71 (5.36-6.09)	174	2.11 (1.82-2.45)	199	5.04 (4.37-5.80)	98	7.87 (6.42-9.64)	13	5.71 (3.28-9.93)	4	9.78 (3.56-26.91)
Digoxin	C01	C01AA05	5	1208	7.40 (6.99-7.84)	370	3.47 (3.13-3.84)	771	16.65 (15.47-17.92)	286	12.35 (10.96-13.91)	20	2.58 (1.66-4.01)	-	-	-	-
Clopidogrel	B01	B01AC04	5	1184	2.52 (2.38-2.67)	489	1.61 (1.48-1.76)	602	4.47 (4.12-4.85)	157	2.32 (1.98-2.72)	58	2.69 (2.07-3.49)	4	1.01 (0.38-2.70)	1	1.37 (0.19-9.91)
Clozapine	N05	N05AH02	4	1173	5.15 (4.86-5.46)	1097	7.68 (7.22-8.16)	32	0.46 (0.33-0.66)	30	0.89 (0.62-1.28)	37	3.48 (2.51-4.81)	18	9.70 (6.04-15.59)	-	-
Risperidone	N05	N05AX08	6	1161	3.97 (3.75-4.21)	961	5.21 (4.88-5.55)	107	1.22 (1.01-1.47)	146	3.46 (2.94-4.08)	62	4.61 (3.58-5.94)	18	7.58 (4.72-12.18)	-	-
Spironolactone	C03	C03DA01	5	1155	4.31 (4.06-4.57)	452	2.61 (2.37-2.86)	648	8.46 (7.81-9.15)	186	4.84 (4.18-5.60)	35	2.80 (2.00-3.91)	4	1.76 (0.66-4.72)	-	-
Venlafaxine	N06	N06AX16	6	1127	4.12 (3.88-4.37)	865	4.99 (4.66-5.34)	202	2.48 (2.16-2.85)	115	2.90 (2.41-3.48)	38	2.98 (2.16-4.11)	9	3.94 (2.03-7.64)	-	-
Aripiprazole	N05	N05AX12	5	1095	4.26 (4.01-4.53)	982	6.07 (5.70-6.48)	55	0.71 (0.55-0.93)	64	1.70 (1.33-2.18)	42	3.52 (2.60-4.78)	8	3.73 (1.85-7.51)	-	-
Ramipril	C09	C09AA05	5	1067	3.79 (3.56-4.03)	654	3.64 (3.36-3.93)	384	4.67 (4.22-5.17)	106	2.59 (2.14-3.14)	20	1.51 (0.98-2.35)	6	2.54 (1.13-5.69)	-	-
Mirtazapine	N06	N06AX11	6	1035	5.88 (5.52-6.25)	858	7.70 (7.19-8.25)	132	2.50 (2.10-2.97)	82	3.18 (2.56-3.96)	33	4.01 (2.84-5.65)	8	5.42 (2.69-10.92)	-	-
Paracetamol	N02	N02BE01	3	1017	1.34 (1.26-1.42)	636	1.31 (1.21-1.42)	341	1.54 (1.38-1.71)	91	0.83 (0.67-1.02)	21	0.59 (0.39-0.91)	4	0.63 (0.23-1.68)	-	-
Lansoprazole	A02	A02BC03	5	970	2.50 (2.35-2.67)	665	2.70 (2.50-2.91)	254	2.23 (1.97-2.52)	116	2.08 (1.73-2.50)	32	1.78 (1.26-2.53)	4	1.23 (0.46-3.29)	-	-
Lisinopril	C09	C09AA03	3	962	1.41 (1.32-1.50)	422	0.96 (0.88-1.06)	459	2.33 (2.13-2.56)	207	2.14 (1.87-2.46)	33	1.05 (0.74-1.48)	5	0.88 (0.36-2.12)	-	-
Warfarin	B01	B01AA03	6	954	3.17 (2.98-3.39)	403	2.08 (1.89-2.30)	509	5.89 (5.39-6.44)	178	4.15 (3.58-4.82)	23	1.64 (1.09-2.48)	3	1.18 (0.38-3.69)	5	11.52 (4.62-28.68)
Alprazolam	N05	N05BA12	5	947	2.06 (1.93-2.20)	654	2.24 (2.07-2.42)	253	1.88 (1.66-2.13)	146	2.22 (1.89-2.62)	14	0.65 (0.39-1.10)	1	0.26 (0.04-1.83)	5	7.56 (3.03-18.82)
Carvedilol	C07	C07AG02	5	924	3.14 (2.94-3.36)	317	1.67 (1.49-1.87)	570	6.79 (6.24-7.38)	123	2.91 (2.43-3.48)	33	2.42 (1.72-3.42)	2	0.81 (0.20-3.23)	-	-
Diazepam	N05	N05BA01	4	920	3.53 (3.30-3.77)	709	4.29 (3.98-4.62)	191	2.47 (2.14-2.85)	42	1.10 (0.81-1.49)	45	3.74 (2.79-5.03)	4	1.82 (0.68-4.89)	-	-
Bupropion	N06	N06AX12	6	910	3.20 (3.00-3.42)	692	3.84 (3.56-4.14)	190	2.26 (1.96-2.61)	76	1.84 (1.47-2.31)	34	2.58 (1.84-3.63)	5	2.10 (0.87-5.08)	5	12.19 (4.89-30.35)
Methadone	N07	N07BC02	6	907	9.42 (8.81-10.06)	661	10.76 (9.95-11.63)	145	5.00 (4.25-5.89)	346	25.74 (23.08-28.70)	38	8.41 (6.10-11.60)	4	4.87 (1.82-13.04)	-	-
Amiodarone	C01	C01BD01	5	896	19.46 (18.19-20.83)	343	11.27 (10.12-12.54)	461	34.03 (30.97-37.39)	271	40.83 (36.12-46.16)	39	17.64 (12.85-24.23)	-	-	2	27.51 (6.73-112.43)
Gabapentin	N02	N02BF01	2	895	1.16 (1.09-1.24)	637	1.30 (1.20-1.41)	240	1.06 (0.94-1.21)	94	0.85 (0.69-1.04)	11	0.31 (0.17-0.55)	3	0.46 (0.15-1.45)	-	-
Allopurinol	M04	M04AA01	4	810	2.44 (2.28-2.62)	414	1.95 (1.77-2.15)	360	3.74 (3.37-4.15)	86	1.80 (1.45-2.22)	6	0.39 (0.17-0.86)	4	1.44 (0.54-3.86)	-	-
Valproic acid	N03	N03AG01	5	792	3.92 (3.65-4.21)	652	5.10 (4.72-5.51)	85	1.41 (1.14-1.75)	73	2.49 (1.98-3.14)	33	3.53 (2.50-4.98)	2	1.17 (0.29-4.71)	-	-
Potassium chloride	A12	A12BA01	5	768	3.43 (3.19-3.68)	356	2.48 (2.23-2.75)	366	5.64 (5.08-6.25)	112	3.48 (2.89-4.20)	29	2.80 (1.94-4.04)	4	2.13 (0.80-5.71)	1	2.91 (0.40-20.95)
Esomeprazole	A02	A02BC05	4	763	1.37 (1.28-1.47)	448	1.26 (1.15-1.39)	291	1.80 (1.60-2.02)	102	1.28 (1.05-1.56)	33	1.29 (0.92-1.82)	5	1.08 (0.45-2.62)	-	-
Clonazepam	N03	N03AE01	5	761	2.19 (2.03-2.35)	577	2.61 (2.40-2.84)	161	1.57 (1.34-1.83)	89	1.78 (1.44-2.19)	32	2.00 (1.41-2.83)	4	1.38 (0.51-3.69)	-	-
Zolpidem	N05	N05CF02	5	748	2.45 (2.27-2.63)	502	2.58 (2.36-2.82)	225	2.51 (2.20-2.86)	75	1.70 (1.35-2.14)	23	1.62 (1.08-2.45)	5	1.96 (0.81-4.75)	-	-
Atorvastatin	C10	C10AA05	3	720	1.29 (1.20-1.39)	309	0.87 (0.78-0.97)	389	2.43 (2.19-2.69)	100	1.26 (1.03-1.53)	5	0.19 (0.08-0.46)	8	1.75 (0.87-3.53)	-	-
Propofol	N01	N01AX10	6	714	10.33 (9.58-11.13)	294	6.55 (5.83-7.35)	351	17.36 (15.60-19.31)	155	15.53 (13.23-18.22)	48	14.93 (11.21-19.88)	1	1.68 (0.24-11.99)	9	95.33 (47.15-192.73)
Fluconazole	J02	J02AC01	6	708	4.98 (4.62-5.37)	418	4.59 (4.17-5.06)	187	4.46 (3.86-5.15)	208	10.35 (9.01-11.88)	62	9.57 (7.43-12.33)	5	4.20 (1.74-10.16)	-	-
Fentanyl	N02	N02AB03	6	707	2.37 (2.20-2.55)	297	1.55 (1.38-1.74)	341	3.95 (3.54-4.40)	140	3.30 (2.79-3.90)	54	3.98 (3.04-5.22)	2	0.80 (0.20-3.21)	5	11.69 (4.70-29.12)
Nilotinib	L01	L01EA03	4	706	10.82 (10.03-11.66)	659	15.98 (14.78-17.28)	31	1.56 (1.10-2.22)	6	0.62 (0.28-1.37)	4	1.28 (0.48-3.43)	14	25.93 (15.19-44.25)	-	-
Haloperidol	N05	N05AD01	6	699	12.95 (12.00-13.97)	548	15.92 (14.61-17.34)	80	4.88 (3.91-6.08)	165	21.12 (18.08-24.67)	21	8.19 (5.33-12.59)	5	10.85 (4.49-26.22)	-	-
Levofloxacin	J01	J01MA12	6	698	5.98 (5.54-6.44)	506	6.80 (6.23-7.43)	126	3.63 (3.04-4.32)	164	9.83 (8.42-11.49)	62	11.62 (9.03-14.97)	3	3.04 (0.98-9.48)	8	49.84 (23.78-104.47)
Salbutamol	R03	R03AC02	1	681	1.06 (0.98-1.14)	355	0.86 (0.78-0.96)	309	1.66 (1.48-1.85)	59	0.64 (0.49-0.82)	17	0.57 (0.35-0.92)	2	0.37 (0.09-1.49)	-	-
Prednisone	H02	H02AB07	1	680	0.69 (0.64-0.75)	294	0.47 (0.42-0.53)	335	1.18 (1.06-1.32)	88	0.63 (0.51-0.77)	20	0.44 (0.28-0.69)	6	0.74 (0.33-1.66)	-	-
Lamotrigine	N03	N03AX09	3	676	2.46 (2.28-2.65)	545	3.13 (2.87-3.41)	95	1.17 (0.95-1.43)	57	1.44 (1.11-1.86)	19	1.49 (0.95-2.35)	5	2.19 (0.91-5.29)	-	-
Ciprofloxacin	J01	J01MA02	5	674	3.27 (3.03-3.53)	399	3.03 (2.75-3.35)	160	2.63 (2.25-3.08)	227	7.85 (6.88-8.97)	49	5.21 (3.92-6.92)	3	1.74 (0.56-5.42)	-	-
Morphine	N02	N02AA01	4	656	1.52 (1.41-1.64)	349	1.27 (1.14-1.41)	276	2.20 (1.95-2.48)	109	1.77 (1.46-2.14)	23	1.16 (0.77-1.74)	3	0.83 (0.27-2.60)	-	-
Diphenhydramine	R06	R06AA02	4	652	1.99 (1.84-2.15)	441	2.12 (1.93-2.33)	216	2.26 (1.97-2.58)	131	2.81 (2.37-3.34)	9	0.59 (0.31-1.14)	3	1.10 (0.35-3.42)	-	-
Atenolol	C07	C07AB03	5	648	2.03 (1.88-2.20)	344	1.69 (1.52-1.88)	250	2.69 (2.37-3.05)	92	2.01 (1.64-2.48)	33	2.26 (1.60-3.18)	5	1.89 (0.78-4.57)	1	2.06 (0.29-14.83)
Dexamethasone	H02	H02AB02	1	642	1.07 (0.99-1.15)	403	1.05 (0.95-1.16)	221	1.26 (1.10-1.44)	51	0.59 (0.45-0.77)	18	0.65 (0.41-1.03)	-	-	1	1.09 (0.15-7.87)
Metoclopramide	A03	A03FA01	6	634	3.79 (3.50-4.10)	416	3.90 (3.54-4.30)	126	2.55 (2.14-3.04)	170	7.17 (6.15-8.35)	70	9.26 (7.30-11.76)	4	2.86 (1.07-7.67)	-	-
Dofetilide	C01	C01BD04	5	628	28.07 (25.87-30.46)	396	27.10 (24.49-30.00)	156	22.58 (19.26-26.48)	144	43.09 (36.48-50.90)	3	2.70 (0.87-8.37)	7	35.56 (16.82-75.17)	-	-
Hydrochlorothiazide	C03	C03AA03	5	621	2.01 (1.86-2.18)	413	2.10 (1.91-2.32)	193	2.14 (1.85-2.46)	154	3.52 (3.00-4.14)	28	1.97 (1.36-2.87)	1	0.39 (0.05-2.75)	-	-
Ibuprofen	M01	M01AE01	0	598	1.04 (0.96-1.13)	400	1.10 (1.00-1.21)	169	1.01 (0.87-1.17)	38	0.46 (0.33-0.63)	21	0.80 (0.52-1.23)	4	0.84 (0.31-2.26)	1	1.15 (0.16-8.28)
Ranitidine	A02	A02BA02	2	598	1.04 (0.96-1.13)	405	1.11 (1.01-1.22)	146	0.87 (0.74-1.02)	74	0.90 (0.71-1.13)	49	1.88 (1.42-2.50)	2	0.42 (0.10-1.68)	-	-
Linezolid	J01	J01XX08	5	587	11.17 (10.28-12.13)	521	15.63 (14.31-17.06)	50	3.14 (2.38-4.15)	35	4.51 (3.23-6.28)	19	7.65 (4.87-12.03)	-	-	-	-
Ribociclib	L01	L01EF02	3	584	15.79 (14.53-17.17)	561	24.00 (22.04-26.13)	4	0.35 (0.13-0.94)	5	0.90 (0.37-2.16)	1	0.56 (0.08-3.98)	19	62.46 (39.33-99.20)	-	-
Losartan	C09	C09CA01	5	578	1.45 (1.34-1.57)	297	1.17 (1.04-1.31)	215	1.85 (1.62-2.12)	95	1.67 (1.36-2.04)	33	1.81 (1.28-2.55)	6	1.82 (0.81-4.09)	-	-
Duloxetine	N06	N06AX21	3	571	1.39 (1.28-1.51)	418	1.61 (1.46-1.77)	124	1.03 (0.86-1.23)	23	0.39 (0.26-0.59)	28	1.49 (1.03-2.17)	7	2.08 (0.98-4.39)	-	-
Methylprednisolone	H02	H02AB04	3	566	1.79 (1.64-1.94)	317	1.57 (1.40-1.75)	238	2.58 (2.27-2.93)	32	0.70 (0.49-0.99)	14	0.96 (0.56-1.62)	1	0.38 (0.05-2.68)	-	-
Propranolol	C07	C07AA05	5	563	4.33 (3.98-4.70)	376	4.53 (4.09-5.02)	135	3.51 (2.97-4.17)	112	6.01 (4.99-7.25)	26	4.32 (2.93-6.37)	1	0.91 (0.13-6.49)	1	5.02 (0.70-36.16)
Oxycodone	N02	N02AA05	0	561	0.74 (0.68-0.80)	372	0.77 (0.70-0.85)	167	0.75 (0.65-0.88)	44	0.40 (0.30-0.54)	13	0.37 (0.22-0.64)	4	0.64 (0.24-1.71)	-	-
Ceftriaxone	J01	J01DD04	5	559	8.12 (7.46-8.83)	396	9.01 (8.15-9.95)	65	3.15 (2.47-4.02)	125	12.62 (10.56-15.07)	48	15.13 (11.36-20.15)	-	-	-	-
Rosuvastatin	C10	C10AA07	2	557	1.27 (1.17-1.39)	290	1.04 (0.93-1.17)	256	2.02 (1.78-2.28)	61	0.97 (0.76-1.25)	12	0.59 (0.34-1.05)	5	1.38 (0.57-3.35)	-	-
Lidocaine	N01	N01BB02	6	543	3.55 (3.26-3.87)	178	1.81 (1.56-2.10)	338	7.66 (6.87-8.53)	72	3.27 (2.59-4.13)	34	4.84 (3.45-6.80)	2	1.56 (0.39-6.26)	6	27.86 (12.03-64.52)
Folic acid	B03	B03BB01	2	542	1.02 (0.94-1.12)	314	0.93 (0.83-1.04)	181	1.17 (1.01-1.36)	55	0.72 (0.56-0.95)	26	1.07 (0.73-1.58)	-	-	3	3.86 (1.21-12.29)
Sotalol	C07	C07AA07	5	525	15.95 (14.61-17.42)	264	12.33 (10.91-13.94)	195	19.85 (17.21-22.89)	173	36.45 (31.30-42.43)	33	21.20 (15.02-29.92)	1	3.50 (0.49-24.95)	-	-
Vancomycin	J01	J01XA01	5	515	4.10 (3.75-4.47)	300	3.73 (3.33-4.19)	189	5.13 (4.44-5.93)	110	6.12 (5.07-7.39)	13	2.23 (1.29-3.84)	1	0.95 (0.13-6.73)	-	-
Paroxetine	N06	N06AB05	5	514	2.46 (2.26-2.69)	377	2.84 (2.57-3.15)	122	1.99 (1.66-2.38)	64	2.14 (1.67-2.73)	25	2.61 (1.76-3.87)	1	0.57 (0.08-4.07)	1	3.15 (0.44-22.69)
Azithromycin	J01	J01FA10	4	512	5.09 (4.66-5.55)	367	5.72 (5.16-6.35)	138	4.65 (3.93-5.50)	80	5.52 (4.42-6.88)	9	1.92 (0.99-3.69)	1	1.18 (0.17-8.39)	-	-
Pregabalin	N02	N02BF02	0	501	0.83 (0.76-0.91)	363	0.95 (0.86-1.05)	105	0.59 (0.49-0.72)	26	0.30 (0.20-0.44)	29	1.05 (0.73-1.52)	5	1.01 (0.42-2.43)	-	-
Ergocalciferol	A11	A11CC01	0	497	0.65 (0.59-0.71)	298	0.61 (0.54-0.68)	175	0.78 (0.67-0.91)	25	0.23 (0.15-0.34)	18	0.51 (0.32-0.81)	4	0.63 (0.24-1.69)	-	-
Clarithromycin	J01	J01FA09	6	482	6.85 (6.26-7.50)	332	7.39 (6.63-8.24)	99	4.74 (3.89-5.78)	120	11.90 (9.93-14.27)	71	22.30 (17.59-28.27)	3	5.07 (1.63-15.79)	1	9.24 (1.28-66.59)
Donepezil	N06	N06DA02	5	482	6.56 (6.00-7.19)	351	7.50 (6.74-8.34)	79	3.62 (2.90-4.51)	125	11.90 (9.96-14.21)	30	8.83 (6.15-12.66)	2	3.23 (0.80-12.97)	-	-
Levetiracetam	N03	N03AX14	5	477	1.81 (1.66-1.98)	312	1.86 (1.67-2.08)	143	1.86 (1.57-2.19)	60	1.59 (1.23-2.05)	23	1.90 (1.26-2.87)	4	1.84 (0.68-4.92)	-	-
Metronidazole	J01	J01XD01	5	473	3.46 (3.16-3.79)	272	3.11 (2.76-3.51)	136	3.38 (2.86-4.01)	116	5.95 (4.95-7.15)	51	8.21 (6.21-10.84)	3	2.63 (0.84-8.19)	-	-
Lithium	N05	N05AN01	5	471	5.30 (4.84-5.81)	383	6.78 (6.13-7.50)	56	2.12 (1.63-2.75)	17	1.31 (0.82-2.11)	36	8.81 (6.33-12.25)	12	16.54 (9.30-29.41)	-	-
Famotidine	A02	A02BA03	5	469	2.27 (2.07-2.49)	217	1.64 (1.44-1.88)	227	3.78 (3.32-4.32)	103	3.50 (2.88-4.26)	23	2.43 (1.61-3.66)	1	0.58 (0.08-4.13)	-	-
Glyceryl trinitrate	C01	C01DA02	5	457	3.60 (3.28-3.95)	153	1.87 (1.60-2.20)	274	7.45 (6.60-8.40)	59	3.23 (2.50-4.17)	17	2.89 (1.80-4.67)	1	0.94 (0.13-6.68)	-	-
Apixaban	B01	B01AF02	1	453	0.91 (0.83-1.00)	242	0.76 (0.67-0.87)	174	1.20 (1.04-1.40)	62	0.87 (0.68-1.12)	6	0.26 (0.12-0.58)	-	-	-	-
Hydroxychloroquine	P01	P01BA02	5	453	2.33 (2.12-2.56)	330	2.67 (2.39-2.98)	84	1.47 (1.18-1.82)	54	1.93 (1.48-2.53)	27	3.03 (2.07-4.43)	3	1.86 (0.60-5.78)	-	-
Lidocaine, combinations	N01	N01BB52	6	451	4.56 (4.15-5.01)	143	2.24 (1.90-2.65)	287	10.03 (8.91-11.28)	60	4.21 (3.26-5.43)	29	6.37 (4.41-9.19)	2	2.41 (0.60-9.69)	3	20.49 (6.43-65.27)
Valsartan and sacubitril	C09	C09DX04	2	445	1.89 (1.72-2.07)	43	0.28 (0.21-0.38)	404	6.00 (5.44-6.63)	5	0.15 (0.06-0.35)	-	-	1	0.51 (0.07-3.62)	-	-
Valsartan	C09	C09CA03	4	444	1.87 (1.70-2.05)	225	1.48 (1.30-1.69)	215	3.11 (2.72-3.56)	48	1.40 (1.06-1.87)	11	1.00 (0.55-1.81)	2	1.01 (0.25-4.05)	-	-
Rivaroxaban	B01	B01AF01	0	430	0.90 (0.82-0.99)	234	0.77 (0.68-0.88)	157	1.13 (0.96-1.32)	53	0.78 (0.59-1.02)	14	0.64 (0.38-1.08)	3	0.76 (0.24-2.37)	-	-
Hydroxyzine	N05	N05BB01	5	412	4.35 (3.94-4.79)	310	5.14 (4.60-5.75)	75	2.68 (2.13-3.36)	60	4.40 (3.41-5.67)	41	9.48 (6.95-12.91)	1	1.26 (0.18-8.95)	-	-
Fingolimod	L04	L04AA27	3	400	1.86 (1.69-2.06)	346	2.54 (2.29-2.83)	41	0.65 (0.48-0.88)	3	0.10 (0.03-0.30)	4	0.40 (0.15-1.07)	12	6.92 (3.89-12.31)	-	-
Letrozole	L02	L02BG04	4	398	3.46 (3.13-3.82)	348	4.77 (4.29-5.30)	23	0.67 (0.45-1.01)	12	0.72 (0.41-1.27)	15	2.82 (1.70-4.69)	5	5.25 (2.17-12.69)	-	-
Moxifloxacin	J01	J01MA14	5	393	12.75 (11.52-14.10)	351	17.91 (16.10-19.93)	60	6.45 (5.00-8.32)	88	19.61 (15.87-24.22)	18	12.37 (7.77-19.68)	1	3.78 (0.53-26.93)	-	-
Enoxaparin	B01	B01AB05	4	391	3.28 (2.96-3.62)	202	2.65 (2.30-3.04)	158	4.53 (3.87-5.30)	53	3.09 (2.36-4.05)	9	1.63 (0.85-3.13)	-	-	-	-
Epinephrine	C01	C01CA24	5	389	3.34 (3.02-3.69)	138	1.84 (1.56-2.18)	232	6.86 (6.02-7.82)	47	2.80 (2.10-3.73)	22	4.10 (2.69-6.25)	-	-	-	-
Enalapril	C09	C09AA02	4	379	2.69 (2.43-2.98)	160	1.77 (1.52-2.07)	202	4.93 (4.29-5.67)	23	1.13 (0.75-1.70)	20	3.09 (1.99-4.80)	1	0.85 (0.12-6.05)	-	-
Paracetamol, combinations excl. Psycholeptics	N02	N02BE51	1	371	0.69 (0.63-0.77)	167	0.49 (0.42-0.57)	192	1.24 (1.07-1.43)	17	0.22 (0.14-0.36)	9	0.37 (0.19-0.71)	4	0.91 (0.34-2.44)	-	-
Ziprasidone	N05	N05AE04	6	371	7.66 (6.91-8.50)	303	9.84 (8.77-11.02)	44	3.04 (2.26-4.09)	58	8.27 (6.38-10.71)	10	4.41 (2.37-8.22)	3	7.37 (2.36-22.96)	-	-
Loperamide	A07	A07DA03	7	366	4.08 (3.68-4.52)	211	3.68 (3.21-4.22)	129	4.90 (4.12-5.83)	117	9.18 (7.64-11.02)	16	3.86 (2.36-6.31)	5	6.73 (2.78-16.26)	3	22.65 (7.11-72.17)
Methotrexate	L04	L04AX03	0	364	0.34 (0.31-0.38)	152	0.22 (0.19-0.26)	207	0.67 (0.58-0.76)	23	0.15 (0.10-0.22)	8	0.16 (0.08-0.32)	5	0.57 (0.23-1.37)	-	-
Cetirizine	R06	R06AE07	2	362	1.14 (1.03-1.27)	257	1.28 (1.13-1.44)	78	0.84 (0.67-1.05)	38	0.84 (0.61-1.15)	19	1.31 (0.83-2.06)	2	0.76 (0.19-3.06)	1	2.09 (0.29-15.06)
Midazolam	N05	N05CD08	6	350	7.08 (6.36-7.87)	173	5.44 (4.68-6.32)	128	8.78 (7.37-10.46)	42	5.85 (4.32-7.93)	47	20.78 (15.55-27.76)	1	2.39 (0.34-17.05)	6	85.73 (37.01-198.59)
Prednisolone	H02	H02AB06	1	347	0.96 (0.86-1.07)	155	0.67 (0.57-0.79)	180	1.72 (1.48-1.99)	38	0.74 (0.53-1.01)	7	0.42 (0.20-0.88)	-	-	-	-
Promethazine	R06	R06AD02	7	346	3.23 (2.90-3.59)	218	3.19 (2.79-3.64)	116	3.69 (3.07-4.43)	48	3.12 (2.34-4.14)	23	4.67 (3.10-7.05)	5	5.64 (2.33-13.65)	5	32.74 (13.15-81.52)
Insulin glargine	A10	A10AE04	0	338	0.66 (0.59-0.73)	172	0.53 (0.45-0.61)	155	1.04 (0.89-1.22)	41	0.56 (0.41-0.76)	2	0.08 (0.02-0.34)	-	-	-	-
Tacrolimus	L04	L04AD02	3	334	1.15 (1.03-1.28)	191	1.03 (0.89-1.19)	110	1.29 (1.07-1.56)	37	0.89 (0.64-1.23)	26	1.96 (1.33-2.89)	1	0.41 (0.06-2.95)	-	-
Magnesium	A12	A12CC	6	333	2.27 (2.04-2.53)	170	1.82 (1.56-2.11)	139	3.25 (2.75-3.84)	70	3.35 (2.64-4.24)	15	2.23 (1.34-3.70)	3	2.47 (0.79-7.70)	3	13.95 (4.38-44.44)
Montelukast	R03	R03DC03	1	328	0.94 (0.85-1.05)	194	0.88 (0.76-1.01)	118	1.16 (0.97-1.39)	20	0.40 (0.26-0.62)	22	1.39 (0.91-2.11)	1	0.35 (0.05-2.47)	3	5.90 (1.85-18.79)
Cyclophosphamide	L01	L01AA01	0	327	1.03 (0.93-1.15)	195	0.97 (0.84-1.11)	103	1.11 (0.92-1.35)	50	1.11 (0.84-1.46)	17	1.17 (0.73-1.89)	-	-	1	2.09 (0.29-15.08)
Candesartan	C09	C09CA06	4	326	2.87 (2.57-3.20)	214	2.95 (2.58-3.38)	110	3.30 (2.74-3.99)	49	3.00 (2.27-3.98)	5	0.95 (0.39-2.28)	2	2.11 (0.53-8.49)	-	-
Topiramate	N03	N03AX11	3	313	1.61 (1.44-1.79)	249	2.01 (1.77-2.28)	44	0.77 (0.57-1.03)	22	0.79 (0.52-1.19)	17	1.90 (1.18-3.07)	-	-	-	-
Voriconazole	J02	J02AC03	6	306	4.94 (4.41-5.53)	222	5.62 (4.92-6.42)	66	3.61 (2.83-4.59)	99	11.21 (9.19-13.68)	15	5.23 (3.15-8.70)	3	5.81 (1.86-18.10)	-	-
Norepinephrine	C01	C01CA03	5	302	13.47 (12.00-15.11)	143	9.83 (8.33-11.60)	145	21.85 (18.52-25.77)	48	14.58 (10.97-19.38)	13	12.25 (7.10-21.15)	-	-	-	-
Oxazepam	N05	N05BA04	5	296	8.36 (7.45-9.39)	263	11.69 (10.34-13.22)	27	2.55 (1.75-3.72)	36	6.99 (5.03-9.70)	2	1.20 (0.30-4.81)	2	6.70 (1.67-26.89)	-	-
Calcium	A12	A12A	0	294	0.93 (0.83-1.04)	194	0.96 (0.84-1.11)	76	0.82 (0.66-1.03)	39	0.86 (0.63-1.18)	8	0.55 (0.27-1.10)	1	0.38 (0.05-2.71)	-	-
Cytarabine	L01	L01BC01	4	292	2.60 (2.32-2.92)	182	2.55 (2.20-2.95)	100	3.05 (2.50-3.71)	62	3.87 (3.01-4.97)	9	1.74 (0.90-3.35)	-	-	-	-
Eplerenone	C03	C03DA04	3	283	12.48 (11.08-14.05)	72	4.85 (3.85-6.12)	217	32.89 (28.71-37.67)	2	0.59 (0.15-2.38)	3	2.79 (0.90-8.65)	-	-	-	-
Methylphenidate	N06	N06BA04	3	277	1.76 (1.56-1.98)	217	2.17 (1.89-2.48)	45	0.97 (0.72-1.30)	14	0.62 (0.37-1.04)	12	1.66 (0.94-2.92)	1	0.76 (0.11-5.43)	5	22.38 (8.99-55.72)
Lenalidomide	L04	L04AX04	0	272	0.31 (0.27-0.35)	144	0.26 (0.22-0.30)	113	0.44 (0.37-0.53)	14	0.11 (0.07-0.19)	5	0.12 (0.05-0.30)	-	-	-	-
Carbamazepine	N03	N03AF01	5	270	1.80 (1.60-2.03)	194	2.04 (1.77-2.35)	47	1.07 (0.80-1.42)	42	1.96 (1.45-2.66)	26	3.81 (2.59-5.61)	1	0.80 (0.11-5.72)	3	13.70 (4.30-43.63)
Loratadine	R06	R06AX13	3	267	1.16 (1.03-1.31)	144	0.99 (0.84-1.16)	103	1.54 (1.27-1.87)	65	1.99 (1.56-2.54)	9	0.85 (0.44-1.64)	1	0.53 (0.07-3.74)	-	-
Hydrocortisone	H02	H02AB09	2	265	1.46 (1.29-1.64)	132	1.14 (0.96-1.35)	109	2.05 (1.70-2.48)	34	1.30 (0.93-1.83)	14	1.68 (0.99-2.84)	1	0.66 (0.09-4.71)	-	-
Doxorubicin	L01	L01DB01	3	259	1.36 (1.20-1.53)	169	1.39 (1.20-1.62)	72	1.29 (1.02-1.62)	29	1.06 (0.74-1.53)	4	0.45 (0.17-1.21)	1	0.63 (0.09-4.49)	-	-
Piperacillin and beta-lactamase inhibitor	J01	J01CR05	5	258	4.98 (4.40-5.64)	148	4.47 (3.80-5.25)	88	5.78 (4.68-7.13)	53	7.12 (5.43-9.34)	13	5.43 (3.14-9.36)	-	-	-	-
Sulfamethoxazole and trimethoprim	J01	J01EE01	3	256	1.49 (1.31-1.68)	154	1.40 (1.20-1.64)	96	1.91 (1.56-2.33)	30	1.22 (0.85-1.74)	5	0.63 (0.26-1.52)	-	-	-	-
Arsenic trioxide	L01	L01XX27	5	255	62.43 (54.66-71.30)	228	86.51 (75.25-99.46)	20	14.49 (9.32-22.52)	6	8.82 (3.96-19.67)	11	50.81 (28.04-92.06)	-	-	-	-
Denosumab	M05	M05BX04	0	254	0.56 (0.50-0.64)	222	0.78 (0.68-0.89)	25	0.19 (0.13-0.28)	3	0.05 (0.01-0.14)	2	0.10 (0.02-0.39)	3	0.81 (0.26-2.52)	-	-
Fluticasone	R03	R03BA05	0	253	0.79 (0.70-0.90)	137	0.67 (0.57-0.80)	102	1.10 (0.90-1.33)	14	0.31 (0.18-0.52)	14	0.96 (0.57-1.62)	-	-	-	-
Ranolazine	C01	C01EB18	5	253	5.69 (5.03-6.45)	147	5.17 (4.39-6.08)	82	6.26 (5.04-7.78)	58	9.08 (7.01-11.76)	2	0.96 (0.24-3.86)	4	10.82 (4.04-28.98)	-	-
Magnesium sulfate	A06	A06AD04	5	250	9.72 (8.57-11.02)	148	8.95 (7.61-10.54)	87	11.41 (9.23-14.10)	58	15.56 (12.01-20.17)	5	4.13 (1.72-9.94)	-	-	-	-
Sevoflurane	N01	N01AB08	6	247	16.01 (14.09-18.19)	80	7.91 (6.34-9.86)	129	28.21 (23.67-33.62)	75	33.33 (26.51-41.91)	26	35.78 (24.28-52.73)	-	-	4	173.73 (63.15-477.91)
Aciclovir	J05	J05AB01	1	238	1.05 (0.93-1.20)	124	0.86 (0.72-1.03)	95	1.44 (1.18-1.76)	38	1.18 (0.86-1.62)	3	0.29 (0.09-0.89)	1	0.53 (0.07-3.80)	-	-
Clonidine	C02	C02AC01	4	237	2.01 (1.77-2.29)	164	2.19 (1.87-2.55)	66	1.91 (1.50-2.43)	29	1.72 (1.19-2.47)	2	0.37 (0.09-1.47)	-	-	-	-
Naproxen	M01	M01AE02	0	236	0.71 (0.63-0.81)	147	0.70 (0.59-0.82)	78	0.81 (0.65-1.01)	43	0.91 (0.68-1.23)	1	0.07 (0.01-0.47)	-	-	-	-
Amisulpride	N05	N05AL05	6	235	22.29 (19.53-25.43)	219	32.63 (28.46-37.40)	12	3.67 (2.08-6.48)	13	8.16 (4.73-14.07)	5	9.77 (4.06-23.52)	3	32.70 (10.49-101.94)	-	-
Meropenem	J01	J01DH02	5	230	4.13 (3.62-4.70)	156	4.39 (3.75-5.14)	60	3.66 (2.84-4.71)	25	3.11 (2.10-4.61)	23	8.99 (5.96-13.57)	-	-	-	-
Indapamide	C03	C03BA11	5	229	6.62 (5.81-7.55)	151	6.83 (5.82-8.02)	55	5.37 (4.12-7.01)	67	13.50 (10.60-17.18)	12	7.47 (4.23-13.18)	-	-	-	-
Cycloserine	J04	J04AB01	4	227	55.00 (47.84-63.24)	225	85.91 (74.66-98.85)	-	-	3	4.43 (1.43-13.76)	5	23.11 (9.60-55.66)	-	-	-	-
Docusate sodium	A06	A06AA02	4	225	1.76 (1.54-2.01)	101	1.24 (1.02-1.51)	114	3.06 (2.55-3.68)	21	1.15 (0.75-1.76)	12	2.05 (1.16-3.61)	1	0.94 (0.13-6.71)	-	-
Calcium carbonate	A12	A12AA04	3	224	1.75 (1.53-1.99)	140	1.71 (1.45-2.02)	85	2.27 (1.83-2.81)	13	0.70 (0.41-1.21)	4	0.68 (0.25-1.80)	-	-	-	-
Dronedarone	C01	C01BD07	6	222	9.65 (8.45-11.03)	87	5.85 (4.73-7.22)	109	16.08 (13.30-19.44)	63	18.96 (14.78-24.32)	5	4.63 (1.92-11.13)	4	20.71 (7.73-55.49)	-	-
Tiotropium bromide	R03	R03BB04	0	222	0.66 (0.58-0.75)	95	0.44 (0.36-0.54)	113	1.16 (0.96-1.39)	24	0.50 (0.33-0.75)	3	0.19 (0.06-0.60)	1	0.36 (0.05-2.56)	-	-
Sildenafil	G04	G04BE03	1	216	0.76 (0.66-0.86)	44	0.24 (0.18-0.32)	162	1.96 (1.67-2.28)	11	0.27 (0.15-0.48)	-	-	2	0.85 (0.21-3.40)	-	-
Diltiazem	C08	C08DB01	4	214	2.80 (2.44-3.20)	77	1.57 (1.26-1.97)	113	5.06 (4.20-6.09)	57	5.22 (4.02-6.77)	2	0.57 (0.14-2.26)	1	1.57 (0.22-11.18)	-	-
Nifedipine	C08	C08CA05	5	213	2.20 (1.92-2.52)	118	1.91 (1.60-2.29)	87	3.08 (2.49-3.80)	23	1.66 (1.10-2.50)	3	0.67 (0.22-2.09)	4	5.02 (1.87-13.45)	-	-
Glimepiride	A10	A10BB12	3	211	1.51 (1.32-1.73)	68	0.76 (0.60-0.97)	132	3.26 (2.74-3.87)	20	1.00 (0.64-1.55)	2	0.31 (0.08-1.25)	5	4.37 (1.81-10.58)	-	-
Temazepam	N05	N05CD07	3	211	2.43 (2.12-2.78)	128	2.31 (1.94-2.75)	72	2.83 (2.25-3.57)	19	1.52 (0.97-2.39)	6	1.50 (0.67-3.34)	1	1.39 (0.19-9.87)	-	-
Carboplatin	L01	L01XA02	1	209	0.93 (0.81-1.06)	107	0.74 (0.62-0.90)	85	1.29 (1.04-1.60)	21	0.65 (0.42-1.00)	7	0.68 (0.32-1.42)	-	-	-	-
Amikacin	J01	J01GB06	5	207	6.73 (5.86-7.72)	176	8.99 (7.74-10.44)	26	2.84 (1.93-4.18)	18	4.03 (2.53-6.40)	12	8.40 (4.76-14.82)	-	-	-	-
Amoxicillin	J01	J01CA04	2	206	1.33 (1.16-1.53)	101	1.02 (0.84-1.25)	94	2.08 (1.70-2.55)	23	1.04 (0.69-1.56)	8	1.13 (0.56-2.26)	-	-	1	4.29 (0.60-30.93)
Lactulose	A06	A06AD11	5	204	2.56 (2.23-2.94)	144	2.84 (2.41-3.35)	50	2.14 (1.62-2.82)	22	1.92 (1.27-2.92)	8	2.18 (1.09-4.37)	1	1.51 (0.21-10.75)	-	-
Phenytoin	N03	N03AB02	4	204	2.15 (1.87-2.46)	102	1.68 (1.38-2.04)	80	2.88 (2.31-3.59)	32	2.35 (1.66-3.33)	8	1.83 (0.91-3.66)	1	1.27 (0.18-9.01)	1	6.96 (0.97-50.20)
Isosorbide mononitrate	C01	C01DA14	5	203	4.73 (4.11-5.43)	106	3.86 (3.19-4.67)	91	7.23 (5.88-8.89)	24	3.87 (2.59-5.78)	5	2.51 (1.04-6.04)	-	-	-	-
Torasemide	C03	C03CA04	6	202	3.72 (3.24-4.27)	81	2.33 (1.87-2.90)	113	7.13 (5.92-8.58)	28	3.58 (2.47-5.19)	8	3.19 (1.59-6.38)	3	6.66 (2.14-20.75)	-	-
Ipratropium bromide	R03	R03BB01	5	200	2.69 (2.34-3.09)	91	1.91 (1.56-2.35)	101	4.65 (3.82-5.66)	21	1.96 (1.28-3.01)	9	2.63 (1.36-5.06)	1	1.62 (0.23-11.50)	-	-
Alendronic acid	M05	M05BA04	1	199	0.90 (0.79-1.04)	88	0.63 (0.51-0.77)	104	1.62 (1.34-1.97)	20	0.63 (0.41-0.98)	4	0.39 (0.15-1.05)	3	1.65 (0.53-5.15)	-	-
Irbesartan	C09	C09CA04	4	199	2.17 (1.88-2.49)	151	2.58 (2.20-3.03)	45	1.67 (1.24-2.24)	47	3.58 (2.69-4.77)	2	0.47 (0.12-1.89)	2	2.63 (0.65-10.55)	-	-
Isosorbide dinitrate	C01	C01DA08	5	198	4.27 (3.71-4.91)	64	2.15 (1.68-2.75)	120	8.86 (7.40-10.62)	29	4.34 (3.01-6.25)	9	4.20 (2.18-8.08)	-	-	-	-
Conjugated estrogens	G03	G03CA57	3	195	1.30 (1.13-1.50)	132	1.38 (1.17-1.64)	63	1.44 (1.12-1.84)	12	0.56 (0.32-0.98)	-	-	1	0.80 (0.11-5.73)	-	-
Diclofenac	M01	M01AB05	0	194	0.63 (0.55-0.72)	117	0.60 (0.50-0.71)	65	0.72 (0.56-0.92)	14	0.32 (0.19-0.54)	18	1.28 (0.80-2.03)	-	-	-	-
Rituximab	L01	L01FA01	0	193	0.52 (0.45-0.60)	104	0.44 (0.36-0.54)	83	0.77 (0.62-0.96)	17	0.32 (0.20-0.52)	1	0.06 (0.01-0.42)	-	-	-	-
Mycophenolic acid	L04	L04AA06	1	190	0.66 (0.58-0.77)	74	0.41 (0.32-0.51)	102	1.23 (1.01-1.49)	20	0.49 (0.32-0.76)	2	0.15 (0.04-0.61)	1	0.42 (0.06-3.01)	-	-
Ezetimibe	C10	C10AX09	2	187	1.37 (1.19-1.58)	59	0.68 (0.52-0.87)	122	3.08 (2.57-3.68)	11	0.56 (0.31-1.02)	1	0.16 (0.02-1.13)	-	-	-	-
Thiamine (vit B1)	A11	A11DA01	5	186	8.64 (7.47-9.99)	150	10.92 (9.29-12.84)	23	3.58 (2.38-5.39)	13	4.14 (2.40-7.13)	6	5.95 (2.67-13.27)	-	-	-	-
Magnesium oxide	A02	A02AA02	5	185	2.31 (2.00-2.67)	99	1.93 (1.59-2.36)	79	3.37 (2.70-4.20)	24	2.09 (1.40-3.12)	10	2.71 (1.46-5.05)	-	-	-	-
Baclofen	M03	M03BX01	1	182	0.95 (0.82-1.10)	146	1.20 (1.02-1.42)	42	0.75 (0.55-1.02)	12	0.44 (0.25-0.77)	2	0.23 (0.06-0.91)	1	0.63 (0.09-4.50)	-	-
Estradiol	G03	G03CA03	1	182	1.09 (0.94-1.26)	154	1.45 (1.24-1.70)	26	0.53 (0.36-0.78)	4	0.17 (0.06-0.44)	1	0.13 (0.02-0.92)	-	-	-	-
Atropine	A03	A03BA01	5	180	8.68 (7.48-10.06)	41	3.05 (2.24-4.14)	118	19.43 (16.19-23.33)	20	6.62 (4.26-10.27)	15	15.54 (9.34-25.83)	-	-	-	-
Bortezomib	L01	L01XG01	0	178	0.97 (0.84-1.12)	114	0.98 (0.81-1.17)	63	1.17 (0.92-1.50)	5	0.19 (0.08-0.46)	3	0.36 (0.11-1.10)	1	0.66 (0.09-4.68)	-	-
Pyrazinamide	J04	J04AK01	3	178	9.45 (8.15-10.97)	168	14.05 (12.05-16.38)	6	1.06 (0.48-2.37)	2	0.72 (0.18-2.90)	3	3.39 (1.09-10.53)	1	6.28 (0.88-44.70)	-	-
Celecoxib	M01	M01AH01	0	176	0.60 (0.52-0.70)	68	0.37 (0.29-0.46)	98	1.16 (0.95-1.41)	11	0.26 (0.15-0.48)	6	0.45 (0.20-1.00)	1	0.42 (0.06-2.96)	-	-
Paliperidone	N05	N05AX13	3	175	1.56 (1.35-1.81)	149	2.10 (1.78-2.46)	4	0.12 (0.05-0.32)	21	1.31 (0.85-2.01)	6	1.17 (0.52-2.60)	6	6.56 (2.93-14.71)	-	-
Atomoxetine	N06	N06BA09	3	174	2.96 (2.55-3.44)	152	4.08 (3.47-4.78)	18	1.04 (0.66-1.65)	-	-	4	1.48 (0.55-3.94)	2	4.11 (1.02-16.49)	-	-
Bedaquiline	J04	J04AK05	3	173	77.03 (65.39-90.74)	172	120.61 (102.33-142.17)	-	-	2	5.17 (1.29-20.71)	2	16.14 (4.03-64.68)	1	44.81 (6.29-319.31)	-	-
Melatonin	N05	N05CH01	3	173	1.82 (1.57-2.11)	125	2.07 (1.73-2.46)	36	1.29 (0.93-1.79)	5	0.37 (0.15-0.88)	7	1.60 (0.76-3.37)	9	11.68 (6.03-22.65)	-	-
Doxycycline	J01	J01AA02	2	171	1.41 (1.21-1.64)	84	1.09 (0.88-1.35)	76	2.15 (1.71-2.69)	22	1.27 (0.83-1.93)	8	1.44 (0.72-2.88)	-	-	-	-
Adalimumab	L04	L04AB04	0	170	0.10 (0.09-0.12)	41	0.04 (0.03-0.05)	114	0.23 (0.19-0.28)	4	0.02 (0.01-0.04)	11	0.14 (0.08-0.26)	1	0.07 (0.01-0.51)	-	-
Rocuronium bromide	M03	M03AC09	5	170	8.56 (7.35-9.97)	56	4.36 (3.35-5.67)	104	17.86 (14.71-21.69)	38	13.21 (9.60-18.19)	12	12.97 (7.35-22.88)	-	-	-	-
Formoterol and budesonide	R03	R03AK07	2	169	0.81 (0.70-0.95)	110	0.83 (0.69-1.01)	51	0.84 (0.64-1.11)	11	0.37 (0.20-0.67)	16	1.69 (1.03-2.76)	3	1.76 (0.56-5.48)	3	9.93 (3.12-31.62)
Fluorouracil	L01	L01BC02	1	168	1.16 (0.99-1.35)	69	0.75 (0.59-0.94)	86	2.03 (1.64-2.51)	19	0.91 (0.58-1.43)	8	1.20 (0.60-2.41)	-	-	-	-
Propafenone	C01	C01BC03	5	165	9.93 (8.51-11.59)	68	6.33 (4.98-8.04)	100	20.49 (16.81-24.99)	10	4.11 (2.21-7.64)	4	5.12 (1.92-13.67)	1	7.11 (1.00-50.61)	-	-
Chlorpromazine	N05	N05AA01	5	163	12.06 (10.32-14.10)	144	16.73 (14.17-19.75)	5	1.23 (0.51-2.95)	30	15.19 (10.60-21.76)	17	26.87 (16.66-43.35)	1	8.69 (1.22-61.88)	-	-
Ferrous sulfate	B03	B03AA07	4	163	1.73 (1.48-2.02)	107	1.78 (1.47-2.15)	52	1.88 (1.43-2.47)	10	0.74 (0.40-1.37)	10	2.31 (1.24-4.30)	1	1.28 (0.18-9.10)	-	-
Telmisartan	C09	C09CA07	5	163	2.25 (1.93-2.63)	99	2.15 (1.76-2.62)	72	3.41 (2.70-4.30)	20	1.93 (1.24-2.99)	7	2.10 (1.00-4.42)	1	1.67 (0.23-11.86)	-	-
Vemurafenib	L01	L01EC01	4	163	5.66 (4.85-6.61)	146	7.98 (6.77-9.40)	15	1.76 (1.06-2.92)	11	2.64 (1.46-4.77)	2	1.49 (0.37-5.97)	-	-	-	-
Capecitabine	L01	L01BC06	0	162	0.83 (0.71-0.97)	91	0.73 (0.60-0.90)	67	1.18 (0.93-1.50)	7	0.25 (0.12-0.53)	7	0.78 (0.37-1.65)	1	0.62 (0.09-4.42)	-	-
Doxazosin	C02	C02CA04	4	162	2.12 (1.81-2.47)	98	2.01 (1.65-2.45)	57	2.54 (1.96-3.30)	20	1.82 (1.17-2.83)	2	0.57 (0.14-2.27)	-	-	-	-
Posaconazole	J02	J02AC04	5	162	5.93 (5.08-6.93)	113	6.48 (5.38-7.80)	28	3.46 (2.39-5.02)	33	8.38 (5.95-11.80)	19	15.09 (9.60-23.72)	-	-	-	-
Sitagliptin	A10	A10BH01	1	161	0.98 (0.84-1.14)	93	0.89 (0.72-1.09)	63	1.31 (1.02-1.68)	11	0.47 (0.26-0.84)	4	0.53 (0.20-1.41)	-	-	-	-
Insulin lispro	A10	A10AB04	0	158	0.52 (0.44-0.61)	91	0.47 (0.38-0.58)	61	0.69 (0.54-0.89)	9	0.21 (0.11-0.40)	8	0.58 (0.29-1.15)	-	-	-	-
Flecainide	C01	C01BC04	5	155	15.61 (13.29-18.33)	72	11.15 (8.83-14.08)	73	24.70 (19.58-31.16)	32	21.91 (15.46-31.06)	4	8.45 (3.17-22.56)	-	-	-	-
Erythromycin	J01	J01FA01	5	153	3.93 (3.35-4.61)	91	3.66 (2.98-4.50)	31	2.70 (1.90-3.85)	55	9.89 (7.58-12.91)	10	5.57 (2.99-10.37)	-	-	-	-
Tamsulosin	G04	G04CA02	2	152	1.32 (1.13-1.55)	69	0.94 (0.74-1.19)	81	2.42 (1.95-3.01)	3	0.18 (0.06-0.56)	3	0.57 (0.18-1.76)	-	-	-	-
Osimertinib	L01	L01EB04	4	151	3.64 (3.10-4.27)	133	5.04 (4.25-5.98)	11	0.90 (0.50-1.62)	19	3.18 (2.03-4.99)	12	6.29 (3.56-11.09)	-	-	-	-
Cisplatin	L01	L01XA01	1	150	0.99 (0.85-1.17)	78	0.81 (0.65-1.01)	69	1.57 (1.24-1.99)	5	0.23 (0.10-0.56)	3	0.43 (0.14-1.34)	-	-	-	-
Lacosamide	N03	N03AX18	3	150	2.22 (1.89-2.61)	85	1.98 (1.60-2.45)	64	3.25 (2.54-4.15)	4	0.41 (0.15-1.10)	1	0.32 (0.05-2.28)	-	-	-	-
Bicalutamide	L02	L02BB03	5	149	4.40 (3.74-5.17)	96	4.44 (3.63-5.43)	19	1.90 (1.21-2.98)	56	11.57 (8.89-15.06)	5	3.19 (1.32-7.67)	-	-	-	-
Lopinavir and ritonavir	J05	J05AR10	3	149	4.38 (3.73-5.15)	85	3.91 (3.16-4.84)	10	0.99 (0.53-1.85)	7	1.42 (0.68-2.99)	56	36.69 (28.11-47.88)	-	-	-	-
Oxcarbazepine	N03	N03AF02	3	149	2.15 (1.83-2.53)	113	2.57 (2.13-3.09)	25	1.23 (0.83-1.82)	7	0.70 (0.34-1.48)	10	3.15 (1.69-5.87)	2	3.50 (0.87-14.04)	-	-
Ivabradine	C01	C01EB17	5	148	11.92 (10.12-14.04)	79	9.86 (7.89-12.32)	50	13.52 (10.23-17.88)	61	34.05 (26.41-43.88)	3	5.12 (1.65-15.88)	-	-	-	-
Oxycodone and paracetamol	N02	N02AJ17	1	148	0.75 (0.64-0.88)	57	0.45 (0.35-0.59)	90	1.57 (1.28-1.94)	12	0.43 (0.24-0.75)	-	-	-	-	-	-
Clindamycin	J01	J01FF01	4	147	2.01 (1.71-2.37)	72	1.55 (1.23-1.95)	66	3.10 (2.43-3.94)	21	2.01 (1.31-3.08)	6	1.79 (0.80-3.99)	-	-	-	-
Codeine	R05	R05DA04	3	146	1.90 (1.62-2.24)	108	2.21 (1.83-2.67)	26	1.15 (0.79-1.70)	4	0.36 (0.14-0.97)	13	3.70 (2.14-6.38)	-	-	-	-
Dabigatran etexilate	B01	B01AE07	1	146	0.78 (0.66-0.92)	44	0.37 (0.27-0.49)	96	1.76 (1.44-2.15)	14	0.52 (0.31-0.88)	1	0.12 (0.02-0.82)	-	-	-	-
Glipizide	A10	A10BB07	1	145	0.98 (0.83-1.16)	41	0.44 (0.32-0.59)	96	2.24 (1.83-2.74)	20	0.95 (0.61-1.47)	-	-	-	-	-	-
Guanfacine	C02	C02AC02	3	145	10.59 (8.98-12.49)	133	15.27 (12.85-18.14)	7	1.70 (0.81-3.57)	2	0.99 (0.25-3.97)	5	7.77 (3.23-18.69)	-	-	-	-
Nebivolol	C07	C07AB12	3	145	2.08 (1.77-2.45)	99	2.23 (1.83-2.72)	49	2.40 (1.81-3.18)	7	0.70 (0.33-1.47)	1	0.31 (0.04-2.21)	-	-	-	-
Cefepime	J01	J01DE01	5	142	4.89 (4.15-5.78)	82	4.42 (3.56-5.49)	54	6.33 (4.84-8.28)	19	4.54 (2.89-7.12)	8	5.96 (2.98-11.94)	-	-	-	-
Ritonavir	J05	J05AE03	4	142	1.98 (1.68-2.34)	107	2.35 (1.94-2.84)	30	1.43 (1.00-2.04)	37	3.62 (2.62-5.00)	14	4.27 (2.52-7.23)	-	-	-	-
Glibenclamide	A10	A10BB01	5	141	2.29 (1.94-2.71)	64	1.63 (1.28-2.08)	69	3.84 (3.03-4.87)	49	5.59 (4.22-7.41)	1	0.35 (0.05-2.50)	3	5.92 (1.90-18.43)	-	-
Hydralazine	C02	C02DB02	4	141	2.35 (1.99-2.78)	88	2.30 (1.87-2.84)	53	3.02 (2.31-3.96)	18	2.09 (1.32-3.33)	1	0.36 (0.05-2.57)	-	-	-	-
Memantine	N06	N06DX01	2	139	2.73 (2.31-3.22)	123	3.80 (3.18-4.53)	14	0.93 (0.55-1.57)	12	1.64 (0.93-2.88)	2	0.85 (0.21-3.40)	-	-	-	-
Clotrimazole	A01	A01AB18	2	138	6.01 (5.08-7.11)	128	8.77 (7.37-10.45)	12	1.76 (1.00-3.10)	3	0.90 (0.29-2.79)	-	-	-	-	-	-
Rabeprazole	A02	A02BC04	5	136	1.60 (1.35-1.89)	72	1.33 (1.05-1.68)	59	2.38 (1.84-3.07)	21	1.73 (1.13-2.65)	8	2.05 (1.03-4.11)	1	1.42 (0.20-10.12)	-	-
Metolazone	C03	C03BA08	4	135	5.74 (4.84-6.80)	54	3.57 (2.73-4.67)	75	10.88 (8.66-13.66)	42	12.43 (9.17-16.85)	1	0.91 (0.13-6.49)	-	-	-	-
Vandetanib	L01	L01EX04	3	135	38.01 (31.83-45.38)	131	57.94 (48.41-69.36)	1	0.87 (0.12-6.21)	2	3.58 (0.89-14.33)	1	5.58 (0.79-39.66)	3	93.73 (30.05-292.37)	-	-
Brexpiprazole	N05	N05AX16	2	133	4.52 (3.81-5.37)	130	6.96 (5.86-8.28)	-	-	1	0.23 (0.03-1.67)	2	1.47 (0.37-5.87)	1	4.08 (0.57-29.01)	-	-
Nystatin	A07	A07AA02	4	133	2.38 (2.00-2.82)	72	2.02 (1.60-2.54)	51	3.11 (2.36-4.10)	19	2.37 (1.51-3.71)	3	1.16 (0.37-3.61)	1	2.15 (0.30-15.33)	-	-
Alteplase	B01	B01AD02	2	132	4.84 (4.07-5.75)	5	0.28 (0.12-0.68)	126	15.93 (13.35-19.00)	1	0.25 (0.04-1.80)	1	0.79 (0.11-5.61)	-	-	-	-
Dasatinib	L01	L01EA02	2	132	1.71 (1.44-2.03)	109	2.22 (1.84-2.69)	21	0.93 (0.60-1.42)	3	0.27 (0.09-0.84)	1	0.28 (0.04-2.00)	2	3.14 (0.78-12.61)	-	-
Palbociclib	L01	L01EF01	0	132	0.68 (0.57-0.80)	125	1.01 (0.85-1.21)	5	0.09 (0.04-0.21)	1	0.04 (0.01-0.25)	-	-	1	0.62 (0.09-4.43)	-	-
Darbepoetin alfa	B03	B03XA02	1	130	0.86 (0.72-1.02)	61	0.63 (0.49-0.82)	58	1.32 (1.02-1.70)	12	0.56 (0.32-0.98)	3	0.43 (0.14-1.34)	-	-	-	-
Paclitaxel	L01	L01CD01	0	130	0.76 (0.64-0.91)	86	0.80 (0.64-0.98)	37	0.74 (0.54-1.03)	10	0.41 (0.22-0.76)	5	0.64 (0.27-1.54)	-	-	-	-
Nadolol	C07	C07AA12	5	128	6.15 (5.17-7.33)	66	4.95 (3.88-6.31)	37	6.02 (4.36-8.32)	26	8.66 (5.89-12.74)	14	14.57 (8.61-24.66)	-	-	1	31.56 (4.38-227.52)
Oxaliplatin	L01	L01XA03	2	128	0.99 (0.84-1.18)	62	0.76 (0.59-0.97)	50	1.33 (1.01-1.76)	22	1.20 (0.79-1.82)	13	2.21 (1.28-3.82)	-	-	-	-
Finasteride	G04	G04CB01	1	127	1.16 (0.98-1.39)	60	0.86 (0.67-1.11)	76	2.39 (1.91-3.00)	1	0.06 (0.01-0.45)	-	-	-	-	-	-
Fenofibrate	C10	C10AB05	1	126	1.14 (0.96-1.36)	53	0.76 (0.58-0.99)	79	2.46 (1.98-3.08)	7	0.44 (0.21-0.93)	-	-	2	2.20 (0.55-8.85)	-	-
Tadalafil	G04	G04BE08	1	126	0.61 (0.52-0.73)	42	0.32 (0.24-0.43)	75	1.26 (1.00-1.58)	14	0.48 (0.28-0.81)	4	0.43 (0.16-1.13)	2	1.18 (0.29-4.75)	-	-
Dexmedetomidine	N05	N05CM18	5	125	12.03 (10.07-14.38)	71	10.60 (8.38-13.41)	44	14.23 (10.56-19.16)	26	17.14 (11.65-25.22)	6	12.26 (5.50-27.34)	-	-	-	-
Colchicine	M04	M04AC01	2	124	2.18 (1.83-2.60)	45	1.24 (0.92-1.66)	74	4.46 (3.55-5.61)	5	0.61 (0.25-1.47)	5	1.91 (0.79-4.59)	-	-	-	-
Solifenacin	G04	G04BD08	3	124	1.71 (1.43-2.04)	95	2.06 (1.68-2.52)	28	1.31 (0.91-1.91)	27	2.60 (1.78-3.80)	5	1.50 (0.62-3.60)	2	3.33 (0.83-13.38)	-	-
Amphotericin B	J02	J02AA01	5	123	3.69 (3.09-4.41)	74	3.48 (2.77-4.38)	37	3.78 (2.74-5.23)	47	9.89 (7.42-13.18)	13	8.50 (4.92-14.67)	-	-	-	-
Itraconazole	J02	J02AC02	6	123	4.96 (4.15-5.92)	93	5.88 (4.79-7.21)	15	2.04 (1.23-3.39)	29	8.13 (5.64-11.71)	12	10.48 (5.94-18.50)	-	-	3	82.20 (25.80-261.91)
Prochlorperazine	N05	N05AB04	3	122	2.21 (1.85-2.64)	90	2.56 (2.08-3.15)	24	1.48 (0.99-2.21)	30	3.79 (2.65-5.43)	2	0.78 (0.20-3.14)	-	-	-	-
Quinine	P01	P01BC01	5	122	6.07 (5.07-7.26)	84	6.54 (5.27-8.11)	35	5.90 (4.23-8.22)	11	3.78 (2.09-6.83)	9	9.66 (5.02-18.61)	-	-	-	-
Lamivudine	J05	J05AF05	5	121	1.68 (1.40-2.01)	80	1.74 (1.40-2.17)	32	1.52 (1.07-2.14)	39	3.80 (2.77-5.20)	10	3.03 (1.63-5.64)	-	-	2	18.72 (4.58-76.52)
Insulin (human)	A10	A10AB01	1	120	0.99 (0.83-1.19)	39	0.51 (0.37-0.69)	79	2.25 (1.80-2.80)	13	0.75 (0.44-1.30)	2	0.36 (0.09-1.44)	-	-	-	-
Ticagrelor	B01	B01AC24	3	120	1.81 (1.52-2.17)	30	0.71 (0.50-1.02)	83	4.31 (3.47-5.35)	17	1.79 (1.11-2.89)	1	0.33 (0.05-2.33)	2	3.66 (0.91-14.69)	-	-
Amoxicillin and beta-lactamase inhibitor	J01	J01CR02	3	119	2.02 (1.68-2.41)	68	1.81 (1.42-2.29)	53	3.07 (2.34-4.02)	14	1.65 (0.98-2.80)	-	-	1	2.04 (0.29-14.56)	-	-
Ibrutinib	L01	L01EL01	1	118	0.71 (0.59-0.85)	22	0.21 (0.14-0.31)	91	1.87 (1.52-2.30)	8	0.33 (0.17-0.67)	-	-	-	-	-	-
Tizanidine	M03	M03BX02	4	116	1.41 (1.18-1.70)	67	1.28 (1.01-1.63)	38	1.58 (1.15-2.18)	21	1.79 (1.17-2.75)	5	1.33 (0.55-3.19)	1	1.47 (0.21-10.48)	-	-
Tocilizumab	L04	L04AC07	1	116	0.53 (0.44-0.64)	57	0.41 (0.32-0.53)	27	0.42 (0.29-0.62)	9	0.29 (0.15-0.56)	28	2.84 (1.95-4.12)	-	-	-	-
Valaciclovir	J05	J05AB11	0	116	0.91 (0.76-1.10)	64	0.79 (0.62-1.01)	46	1.24 (0.93-1.66)	5	0.27 (0.11-0.66)	5	0.86 (0.36-2.07)	-	-	-	-
Senna glycosides	A06	A06AB06	4	114	2.55 (2.12-3.06)	81	2.84 (2.28-3.54)	35	2.67 (1.91-3.72)	12	1.87 (1.06-3.29)	3	1.45 (0.47-4.51)	1	2.69 (0.38-19.17)	-	-
Dobutamine	C01	C01CA07	5	112	13.04 (10.80-15.75)	31	5.53 (3.88-7.88)	70	27.64 (21.80-35.05)	29	23.13 (16.03-33.37)	7	17.28 (8.22-36.32)	-	-	-	-
Enzalutamide	L02	L02BB04	0	112	0.84 (0.70-1.01)	92	1.08 (0.88-1.33)	19	0.48 (0.31-0.76)	8	0.42 (0.21-0.84)	4	0.65 (0.24-1.74)	-	-	-	-
Bumetanide	C03	C03CA02	4	111	3.12 (2.59-3.76)	36	1.58 (1.14-2.19)	65	6.26 (4.90-7.99)	34	6.69 (4.77-9.37)	1	0.61 (0.09-4.32)	1	3.38 (0.48-24.10)	-	-
Etoposide	L01	L01CB01	0	111	0.81 (0.67-0.98)	59	0.68 (0.53-0.88)	37	0.93 (0.67-1.28)	26	1.34 (0.91-1.96)	5	0.80 (0.33-1.92)	1	0.89 (0.12-6.32)	-	-
Tramadol	N02	N02AX02	2	111	2.13 (1.77-2.57)	90	2.72 (2.21-3.35)	13	0.85 (0.49-1.47)	11	1.47 (0.82-2.66)	4	1.67 (0.63-4.46)	-	-	-	-
Buprenorphine	N02	N02AE01	0	110	0.51 (0.42-0.61)	71	0.51 (0.41-0.65)	22	0.35 (0.23-0.53)	27	0.87 (0.60-1.27)	7	0.70 (0.34-1.48)	3	1.68 (0.54-5.24)	-	-
Calcitriol	A11	A11CC04	3	110	2.67 (2.21-3.22)	61	2.32 (1.80-2.98)	48	3.97 (2.99-5.28)	7	1.18 (0.56-2.48)	1	0.53 (0.07-3.73)	-	-	-	-
Trazodone	N06	N06AX05	5	109	3.29 (2.73-3.98)	87	4.13 (3.34-5.10)	15	1.54 (0.93-2.55)	15	3.15 (1.90-5.23)	6	3.93 (1.76-8.76)	2	7.29 (1.82-29.26)	-	-
Clomipramine	N06	N06AA04	4	108	9.25 (7.64-11.20)	89	11.95 (9.69-14.75)	16	4.59 (2.81-7.51)	10	5.87 (3.15-10.92)	2	3.65 (0.91-14.62)	-	-	-	-
Dopamine	C01	C01CA04	4	108	14.09 (11.63-17.08)	41	8.22 (6.03-11.18)	64	28.25 (22.04-36.22)	31	27.69 (19.42-39.49)	2	5.50 (1.37-22.00)	-	-	-	-
Bevacizumab	L01	L01FG01	0	107	0.42 (0.35-0.51)	49	0.30 (0.23-0.40)	52	0.70 (0.54-0.92)	9	0.25 (0.13-0.48)	1	0.09 (0.01-0.61)	-	-	-	-
Bosentan	C02	C02KX01	1	106	0.87 (0.72-1.05)	22	0.28 (0.19-0.43)	77	2.16 (1.73-2.70)	6	0.34 (0.15-0.76)	6	1.07 (0.48-2.38)	2	1.98 (0.49-7.96)	-	-
Remdesivir	J05	J05AB16	4	106	4.04 (3.34-4.90)	69	4.13 (3.26-5.23)	32	4.15 (2.93-5.88)	18	4.78 (3.01-7.59)	2	1.65 (0.41-6.60)	-	-	1	25.20 (3.50-181.66)
Crizotinib	L01	L01ED01	3	104	3.62 (2.99-4.40)	96	5.27 (4.31-6.44)	1	0.12 (0.02-0.84)	-	-	3	2.26 (0.73-7.02)	4	16.91 (6.31-45.31)	-	-
Hydroxycarbamide	L01	L01XX05	4	104	2.45 (2.02-2.97)	92	3.41 (2.78-4.19)	23	1.85 (1.23-2.78)	14	2.30 (1.36-3.88)	-	-	-	-	-	-
Abiraterone	L02	L02BX03	1	103	1.17 (0.96-1.42)	49	0.87 (0.66-1.16)	31	1.20 (0.85-1.71)	24	1.91 (1.28-2.85)	5	1.24 (0.51-2.98)	2	2.76 (0.69-11.07)	-	-
Sumatriptan	N02	N02CC01	2	103	1.09 (0.90-1.32)	43	0.71 (0.53-0.96)	31	1.12 (0.79-1.59)	36	2.67 (1.92-3.71)	10	2.31 (1.24-4.30)	1	1.28 (0.18-9.10)	-	-
Oxybutynin	G04	G04BD04	0	102	1.03 (0.85-1.25)	72	1.15 (0.91-1.44)	27	0.93 (0.64-1.36)	7	0.50 (0.24-1.04)	2	0.44 (0.11-1.76)	2	2.46 (0.61-9.87)	-	-
Pembrolizumab	L01	L01FF02	1	100	0.79 (0.65-0.96)	36	0.45 (0.32-0.62)	63	1.71 (1.34-2.19)	2	0.11 (0.03-0.44)	-	-	-	-	-	-
Aluminium hydroxide	A02	A02AB01	2	99	69.08 (55.74-85.61)	97	106.22 (85.54-131.89)	2	4.04 (1.01-16.20)	2	8.27 (2.06-33.16)	-	-	-	-	-	-
Imatinib	L01	L01EA01	0	98	1.06 (0.87-1.29)	67	1.14 (0.90-1.45)	35	1.29 (0.93-1.80)	1	0.08 (0.01-0.54)	-	-	-	-	-	-
Captopril	C09	C09AA01	5	97	4.18 (3.42-5.11)	23	1.54 (1.02-2.32)	55	8.10 (6.21-10.56)	17	5.09 (3.16-8.20)	14	13.13 (7.76-22.22)	1	5.17 (0.73-36.83)	-	-
Dutasteride	G04	G04CB02	3	97	2.14 (1.75-2.61)	68	2.36 (1.86-2.99)	28	2.11 (1.45-3.06)	2	0.31 (0.08-1.23)	-	-	1	2.66 (0.37-18.96)	-	-
Triazolam	N05	N05CD05	4	97	4.80 (3.93-5.87)	65	5.04 (3.95-6.43)	21	3.52 (2.29-5.41)	26	8.96 (6.09-13.17)	1	1.07 (0.15-7.58)	-	-	-	-
Carfilzomib	L01	L01XG02	3	96	1.77 (1.45-2.17)	65	1.89 (1.48-2.41)	30	1.89 (1.32-2.71)	-	-	3	1.21 (0.39-3.74)	-	-	-	-
Calcium gluconate	A12	A12AA03	4	95	4.13 (3.38-5.06)	51	3.47 (2.64-4.57)	39	5.78 (4.22-7.92)	13	3.93 (2.28-6.77)	3	2.82 (0.91-8.76)	1	5.22 (0.73-37.19)	1	28.73 (3.99-207.14)
Fulvestrant	L02	L02BA03	2	94	1.61 (1.31-1.97)	85	2.29 (1.85-2.83)	3	0.17 (0.06-0.54)	-	-	5	1.86 (0.78-4.49)	1	2.07 (0.29-14.73)	-	-
Trastuzumab	L01	L01FD01	0	94	0.71 (0.58-0.87)	56	0.66 (0.51-0.86)	36	0.93 (0.67-1.29)	6	0.32 (0.14-0.70)	2	0.33 (0.08-1.31)	1	0.91 (0.13-6.50)	-	-
Azathioprine	L04	L04AX01	0	93	0.53 (0.43-0.65)	41	0.37 (0.27-0.50)	46	0.90 (0.67-1.20)	16	0.64 (0.39-1.04)	4	0.50 (0.19-1.32)	-	-	-	-
Dabrafenib	L01	L01EC02	2	93	2.14 (1.75-2.63)	89	3.23 (2.62-3.98)	5	0.39 (0.16-0.94)	-	-	-	-	-	-	-	-
Cefazolin	J01	J01DB04	4	92	4.06 (3.30-4.99)	22	1.51 (1.00-2.30)	63	9.52 (7.42-12.20)	30	9.24 (6.45-13.23)	6	5.74 (2.57-12.79)	-	-	-	-
Oseltamivir	J05	J05AH02	4	92	1.73 (1.41-2.13)	62	1.83 (1.43-2.35)	16	1.03 (0.63-1.68)	22	2.90 (1.91-4.41)	6	2.46 (1.10-5.49)	-	-	-	-
Salmeterol and fluticasone	R03	R03AK06	0	92	0.40 (0.33-0.49)	49	0.34 (0.26-0.45)	40	0.60 (0.44-0.82)	3	0.09 (0.03-0.29)	2	0.19 (0.05-0.77)	-	-	-	-
Pioglitazone	A10	A10BG03	2	91	0.86 (0.70-1.05)	33	0.49 (0.35-0.69)	50	1.62 (1.22-2.13)	11	0.73 (0.40-1.31)	1	0.21 (0.03-1.46)	3	3.45 (1.11-10.74)	-	-
Insulin aspart	A10	A10AB05	0	90	0.66 (0.54-0.82)	34	0.39 (0.28-0.55)	51	1.29 (0.98-1.70)	9	0.46 (0.24-0.89)	2	0.32 (0.08-1.29)	1	0.89 (0.13-6.37)	-	-
Labetalol	C07	C07AG01	4	90	2.65 (2.16-3.26)	46	2.12 (1.59-2.84)	45	4.53 (3.38-6.08)	11	2.26 (1.25-4.08)	-	-	-	-	-	-
Olmesartan medoxomil	C09	C09CA08	1	90	0.95 (0.77-1.16)	42	0.69 (0.51-0.94)	47	1.70 (1.27-2.26)	7	0.51 (0.25-1.08)	1	0.23 (0.03-1.63)	1	1.27 (0.18-9.07)	-	-
Budesonide	R03	R03BA02	1	89	0.86 (0.70-1.06)	44	0.67 (0.50-0.90)	34	1.13 (0.81-1.58)	17	1.15 (0.72-1.86)	13	2.76 (1.60-4.77)	1	1.17 (0.16-8.36)	-	-
Goserelin	L02	L02AE03	3	89	3.45 (2.80-4.25)	78	4.76 (3.81-5.95)	6	0.79 (0.35-1.76)	9	2.43 (1.26-4.67)	-	-	1	4.67 (0.66-33.21)	-	-
Ascorbic acid (vit C)	A11	A11GA01	2	88	1.76 (1.42-2.17)	40	1.25 (0.92-1.71)	44	3.01 (2.23-4.04)	9	1.25 (0.65-2.41)	5	2.17 (0.90-5.23)	-	-	-	-
Cimetidine	A02	A02BA01	4	88	4.09 (3.31-5.04)	43	3.12 (2.31-4.21)	46	7.29 (5.45-9.75)	38	12.35 (8.97-17.00)	2	2.01 (0.50-8.03)	-	-	-	-
Desloratadine	R06	R06AX27	3	87	3.98 (3.22-4.92)	68	4.88 (3.84-6.20)	11	1.71 (0.94-3.08)	15	4.77 (2.87-7.92)	1	0.99 (0.14-7.02)	1	5.49 (0.77-39.12)	-	-
Isoflurane	N01	N01AB06	4	87	20.56 (16.57-25.52)	43	15.55 (11.48-21.05)	30	23.46 (16.34-33.67)	26	41.58 (28.20-61.31)	-	-	-	-	-	-
Nicotine	N07	N07BA01	0	86	0.60 (0.48-0.74)	50	0.55 (0.41-0.72)	29	0.69 (0.48-0.99)	15	0.73 (0.44-1.21)	2	0.30 (0.08-1.21)	-	-	-	-
Nivolumab	L01	L01FF01	0	86	0.46 (0.37-0.57)	29	0.24 (0.17-0.35)	54	0.99 (0.75-1.29)	3	0.11 (0.04-0.35)	1	0.12 (0.02-0.82)	-	-	-	-
Gentamicin	J01	J01GB03	4	85	2.55 (2.06-3.16)	42	1.97 (1.46-2.67)	33	3.38 (2.40-4.76)	16	3.35 (2.05-5.47)	4	2.61 (0.98-6.95)	-	-	-	-
Hydromorphone	N02	N02AA03	0	85	0.38 (0.30-0.47)	46	0.32 (0.24-0.43)	38	0.58 (0.42-0.79)	10	0.31 (0.17-0.58)	2	0.19 (0.05-0.77)	-	-	-	-
Anastrozole	L02	L02BG03	2	84	1.13 (0.91-1.40)	67	1.42 (1.11-1.80)	40	1.84 (1.35-2.51)	3	0.28 (0.09-0.87)	3	0.88 (0.28-2.73)	-	-	-	-
Theophylline	R03	R03DA04	4	84	3.16 (2.55-3.92)	26	1.53 (1.04-2.25)	61	7.88 (6.12-10.14)	13	3.41 (1.98-5.88)	3	2.45 (0.79-7.60)	-	-	-	-
Filgrastim	L03	L03AA02	0	83	1.07 (0.86-1.33)	52	1.05 (0.80-1.38)	30	1.32 (0.93-1.89)	5	0.45 (0.19-1.08)	1	0.28 (0.04-2.00)	1	1.56 (0.22-11.12)	-	-
Suxamethonium	M03	M03AB01	6	83	11.05 (8.88-13.74)	11	2.24 (1.24-4.05)	61	27.68 (21.47-35.69)	16	14.59 (8.92-23.87)	14	39.98 (23.61-67.72)	-	-	4	362.84 (131.85-998.49)
Cyclobenzaprine	M03	M03BX08	1	82	0.84 (0.68-1.04)	35	0.56 (0.40-0.78)	50	1.76 (1.33-2.32)	2	0.14 (0.04-0.57)	1	0.22 (0.03-1.59)	1	1.24 (0.17-8.84)	-	-
Atazanavir	J05	J05AE08	4	81	2.23 (1.79-2.77)	65	2.81 (2.20-3.59)	21	1.97 (1.28-3.03)	23	4.43 (2.94-6.67)	2	1.20 (0.30-4.79)	-	-	-	-
Meloxicam	M01	M01AC06	0	81	0.68 (0.54-0.84)	42	0.55 (0.41-0.74)	26	0.74 (0.50-1.09)	18	1.05 (0.66-1.67)	3	0.55 (0.18-1.69)	2	2.03 (0.50-8.13)	-	-
Sufentanil	N01	N01AH03	5	81	7.01 (5.63-8.74)	27	3.63 (2.49-5.30)	41	12.07 (8.87-16.42)	30	18.06 (12.60-25.88)	5	9.31 (3.87-22.40)	-	-	-	-
Empagliflozin	A10	A10BK03	1	80	0.91 (0.73-1.13)	15	0.27 (0.16-0.44)	60	2.34 (1.82-3.02)	5	0.40 (0.17-0.95)	-	-	-	-	-	-
Eszopiclone	N05	N05CF04	3	80	1.34 (1.07-1.66)	47	1.23 (0.93-1.64)	38	2.17 (1.58-2.99)	13	1.52 (0.88-2.62)	-	-	2	4.05 (1.01-16.27)	-	-
Isoniazid	J04	J04AC01	3	80	2.35 (1.88-2.93)	56	2.58 (1.98-3.36)	19	1.90 (1.21-2.98)	3	0.61 (0.20-1.90)	3	1.91 (0.62-5.94)	1	3.54 (0.50-25.22)	-	-
Sucralfate	A02	A02BX02	2	80	1.61 (1.29-2.00)	39	1.23 (0.90-1.68)	41	2.82 (2.08-3.83)	10	1.40 (0.75-2.61)	3	1.31 (0.42-4.07)	1	2.43 (0.34-17.30)	-	-
Treprostinil	B01	B01AC21	0	80	0.34 (0.27-0.42)	9	0.06 (0.03-0.12)	66	0.96 (0.76-1.23)	1	0.03 (0.00-0.21)	3	0.28 (0.09-0.86)	2	1.03 (0.26-4.15)	-	-
Vasopressin（argipressin）	H01	H01BA01	4	80	11.73 (9.39-14.66)	31	7.01 (4.92-10.00)	44	21.84 (16.21-29.44)	10	10.01 (5.38-18.63)	1	3.11 (0.44-22.08)	-	-	-	-
Ciclosporin	L04	L04AD01	0	79	0.38 (0.30-0.47)	34	0.25 (0.18-0.36)	38	0.62 (0.45-0.85)	8	0.27 (0.13-0.53)	-	-	2	1.16 (0.29-4.66)	-	-
Latanoprost	S01	S01EE01	0	79	0.73 (0.59-0.91)	46	0.67 (0.50-0.89)	31	0.98 (0.69-1.40)	4	0.26 (0.10-0.69)	4	0.81 (0.30-2.15)	1	1.12 (0.16-7.97)	-	-
Vincristine	L01	L01CA02	2	79	1.38 (1.11-1.72)	34	0.93 (0.66-1.30)	40	2.39 (1.75-3.26)	10	1.22 (0.66-2.27)	-	-	-	-	-	-
Infliximab	L04	L04AB02	0	78	0.15 (0.12-0.19)	21	0.07 (0.04-0.10)	56	0.38 (0.29-0.49)	5	0.07 (0.03-0.17)	2	0.09 (0.02-0.34)	-	-	-	-
Amitriptyline	N06	N06AA09	4	77	3.14 (2.51-3.93)	58	3.71 (2.87-4.81)	19	2.64 (1.68-4.14)	18	5.12 (3.22-8.13)	1	0.88 (0.12-6.27)	-	-	-	-
Mesalazine	A07	A07EC02	0	77	0.74 (0.59-0.93)	60	0.91 (0.71-1.17)	15	0.50 (0.30-0.82)	5	0.34 (0.14-0.81)	2	0.42 (0.11-1.69)	-	-	-	-
Caffeine	N06	N06BC01	5	76	5.46 (4.35-6.85)	50	5.63 (4.26-7.43)	14	3.40 (2.01-5.75)	10	4.98 (2.67-9.26)	8	12.44 (6.21-24.93)	-	-	-	-
Guaifenesin	R05	R05CA03	1	76	1.22 (0.98-1.53)	28	0.71 (0.49-1.03)	46	2.54 (1.90-3.39)	4	0.45 (0.17-1.20)	5	1.76 (0.73-4.23)	-	-	-	-
Lovastatin	C10	C10AA02	1	76	1.23 (0.98-1.54)	36	0.91 (0.66-1.27)	43	2.38 (1.77-3.22)	7	0.79 (0.38-1.66)	-	-	-	-	-	-
Cilostazol	B01	B01AC23	5	75	5.63 (4.48-7.07)	33	3.86 (2.74-5.44)	35	8.94 (6.41-12.47)	20	10.43 (6.72-16.19)	10	16.26 (8.73-30.28)	-	-	-	-
Dimenhydrinate	R06	R06AA11	4	75	3.79 (3.02-4.76)	43	3.40 (2.52-4.59)	31	5.34 (3.75-7.60)	22	7.76 (5.10-11.80)	1	1.09 (0.15-7.77)	-	-	1	33.43 (4.64-241.01)
Hydrocortisone and antiinfectives	S01	S01CA03	4	75	1.46 (1.17-1.84)	35	1.07 (0.77-1.49)	32	2.14 (1.51-3.02)	19	2.60 (1.65-4.07)	3	1.28 (0.41-3.96)	2	4.74 (1.18-19.01)	-	-
Vortioxetine	N06	N06AX26	3	75	2.32 (1.85-2.91)	66	3.21 (2.52-4.09)	2	0.21 (0.05-0.84)	1	0.22 (0.03-1.53)	6	4.04 (1.81-9.01)	1	3.74 (0.52-26.60)	-	-
Cefalexin	J01	J01DB01	2	74	1.81 (1.44-2.27)	20	0.76 (0.49-1.19)	52	4.35 (3.31-5.72)	2	0.34 (0.09-1.36)	-	-	1	2.95 (0.41-21.00)	-	-
Phenobarbital	N03	N03AA02	4	74	2.64 (2.10-3.32)	40	2.24 (1.64-3.06)	25	3.05 (2.06-4.51)	7	1.74 (0.83-3.65)	8	6.22 (3.11-12.47)	-	-	-	-
Rivastigmine	N06	N06DA03	3	74	1.87 (1.49-2.35)	51	2.03 (1.54-2.67)	14	1.21 (0.72-2.04)	18	3.19 (2.01-5.06)	3	1.65 (0.53-5.13)	1	3.06 (0.43-21.78)	-	-
Vorinostat	L01	L01XH01	4	74	14.43 (11.44-18.21)	57	17.34 (13.32-22.57)	6	3.87 (1.73-8.62)	31	41.61 (29.15-59.38)	-	-	-	-	-	-
Everolimus	L01	L01EG02	0	73	0.63 (0.50-0.79)	51	0.69 (0.53-0.91)	18	0.53 (0.33-0.84)	4	0.24 (0.09-0.64)	-	-	2	2.10 (0.52-8.43)	-	-
Macitentan	C02	C02KX04	1	73	0.55 (0.44-0.70)	14	0.17 (0.10-0.28)	55	1.43 (1.10-1.87)	3	0.16 (0.05-0.49)	1	0.17 (0.02-1.17)	2	1.84 (0.46-7.40)	-	-
Sunitinib	L01	L01EX01	0	73	0.72 (0.57-0.91)	48	0.75 (0.56-0.99)	30	1.02 (0.71-1.45)	10	0.69 (0.37-1.29)	2	0.43 (0.11-1.73)	2	2.40 (0.60-9.65)	-	-
Benzatropine	N04	N04AC01	3	72	4.85 (3.84-6.12)	60	6.34 (4.92-8.18)	8	1.82 (0.91-3.65)	16	7.48 (4.58-12.23)	-	-	-	-	-	-
Leuprorelin	L02	L02AE02	0	72	0.52 (0.41-0.65)	41	0.46 (0.34-0.63)	19	0.47 (0.30-0.74)	20	1.01 (0.65-1.57)	4	0.63 (0.24-1.68)	-	-	-	-
Zoledronic acid	M05	M05BA08	0	71	0.94 (0.75-1.19)	61	1.27 (0.99-1.64)	9	0.41 (0.21-0.78)	-	-	1	0.29 (0.04-2.06)	-	-	-	-
Acetylcysteine	R05	R05CB01	4	70	4.38 (3.46-5.54)	41	4.02 (2.95-5.46)	23	4.89 (3.25-7.37)	12	5.22 (2.96-9.19)	2	2.70 (0.68-10.82)	-	-	-	-
Perindopril	C09	C09AA04	4	70	5.96 (4.70-7.55)	45	5.99 (4.47-8.04)	25	7.22 (4.87-10.70)	1	0.59 (0.08-4.17)	-	-	1	10.18 (1.43-72.47)	-	-
Pravastatin	C10	C10AA03	4	70	1.76 (1.39-2.23)	46	1.82 (1.36-2.43)	22	1.89 (1.25-2.88)	11	1.94 (1.07-3.50)	3	1.65 (0.53-5.11)	1	3.05 (0.43-21.69)	-	-
Testosterone	G03	G03BA03	1	70	0.61 (0.49-0.78)	17	0.23 (0.15-0.38)	52	1.56 (1.19-2.06)	1	0.06 (0.01-0.44)	-	-	-	-	-	-
Cinacalcet	H05	H05BX01	0	69	0.55 (0.44-0.70)	39	0.49 (0.36-0.67)	25	0.69 (0.46-1.02)	8	0.45 (0.23-0.90)	-	-	-	-	-	-
Docetaxel	L01	L01CD02	0	69	0.49 (0.39-0.62)	40	0.45 (0.33-0.61)	27	0.66 (0.45-0.96)	2	0.10 (0.03-0.40)	-	-	-	-	-	-
Mometasone	R03	R03BA07	0	69	0.75 (0.59-0.95)	33	0.57 (0.40-0.80)	32	1.20 (0.85-1.69)	5	0.38 (0.16-0.92)	-	-	-	-	-	-
Vecuronium	M03	M03AC03	5	69	18.82 (14.77-23.97)	16	6.60 (4.03-10.81)	41	37.61 (27.55-51.33)	21	38.87 (25.25-59.85)	4	22.79 (8.53-60.86)	-	-	1	173.59 (24.07-1252.18)
Darunavir	J05	J05AE10	2	68	1.91 (1.50-2.42)	59	2.61 (2.02-3.37)	7	0.67 (0.32-1.41)	6	1.18 (0.53-2.62)	2	1.22 (0.31-4.89)	-	-	-	-
Gemfibrozil	C10	C10AB04	2	68	1.82 (1.43-2.31)	33	1.39 (0.98-1.95)	36	3.30 (2.38-4.58)	2	0.37 (0.09-1.49)	-	-	-	-	-	-
Ketoconazole	J02	J02AB02	3	68	2.25 (1.77-2.86)	49	2.55 (1.92-3.38)	18	2.03 (1.28-3.23)	8	1.85 (0.92-3.70)	2	1.44 (0.36-5.76)	-	-	-	-
Simvastatin and ezetimibe	C10	C10BA02	2	68	1.73 (1.37-2.20)	25	1.00 (0.68-1.48)	43	3.76 (2.78-5.07)	-	-	-	-	1	3.08 (0.43-21.96)	-	-
Trametinib	L01	L01EE01	2	68	1.42 (1.12-1.80)	62	2.04 (1.59-2.61)	6	0.43 (0.19-0.95)	-	-	-	-	-	-	-	-
Romidepsin	L01	L01XH02	4	67	19.30 (15.09-24.67)	60	27.06 (20.88-35.06)	6	5.65 (2.53-12.60)	-	-	-	-	1	33.29 (4.67-237.20)	-	-
Caspofungin	J02	J02AX04	4	66	6.25 (4.90-7.97)	52	7.72 (5.87-10.15)	9	2.87 (1.49-5.53)	18	11.82 (7.43-18.79)	1	2.03 (0.29-14.45)	-	-	-	-
Febuxostat	M04	M04AA03	4	66	2.13 (1.67-2.71)	32	1.62 (1.14-2.29)	24	2.64 (1.77-3.95)	17	3.83 (2.38-6.17)	-	-	-	-	-	-
Levodopa and decarboxylase inhibitor	N04	N04BA02	0	66	0.91 (0.72-1.16)	37	0.81 (0.58-1.11)	24	1.14 (0.76-1.70)	3	0.29 (0.09-0.90)	3	0.91 (0.29-2.82)	1	1.68 (0.24-11.96)	-	-
Tolvaptan	C03	C03XA01	2	66	2.88 (2.26-3.67)	10	0.68 (0.37-1.27)	53	7.94 (6.05-10.40)	4	1.21 (0.46-3.24)	2	1.89 (0.47-7.58)	-	-	-	-
Amantadine	N04	N04BB01	4	65	1.51 (1.18-1.92)	38	1.38 (1.00-1.90)	23	1.82 (1.21-2.74)	13	2.11 (1.22-3.63)	3	1.51 (0.49-4.70)	-	-	-	-
Cyanocobalamin	B03	B03BA01	1	65	1.14 (0.89-1.45)	33	0.91 (0.64-1.28)	29	1.74 (1.21-2.50)	3	0.37 (0.12-1.14)	3	1.15 (0.37-3.56)	-	-	-	-
Linagliptin	A10	A10BH05	3	65	1.92 (1.51-2.45)	51	2.37 (1.80-3.12)	38	3.85 (2.80-5.29)	9	1.86 (0.97-3.57)	2	1.29 (0.32-5.14)	-	-	-	-
Quinapril	C09	C09AA06	2	65	1.88 (1.47-2.39)	24	1.09 (0.73-1.62)	41	4.05 (2.98-5.51)	6	1.21 (0.54-2.69)	-	-	-	-	-	-
Ambrisentan	C02	C02KX02	0	64	0.22 (0.17-0.28)	11	0.06 (0.03-0.11)	49	0.58 (0.44-0.77)	1	0.02 (0.00-0.17)	2	0.15 (0.04-0.60)	1	0.42 (0.06-2.97)	-	-
Doxepin	N06	N06AA12	4	64	2.54 (1.98-3.24)	45	2.80 (2.09-3.75)	15	2.02 (1.22-3.36)	10	2.76 (1.49-5.14)	3	2.58 (0.83-8.02)	1	4.78 (0.67-34.04)	-	-
Etanercept	L04	L04AB01	0	64	0.04 (0.03-0.05)	15	0.02 (0.01-0.03)	49	0.11 (0.08-0.14)	1	0.00 (0.00-0.03)	1	0.01 (0.00-0.10)	-	-	-	-
Felodipine	C08	C08CA02	5	64	2.61 (2.04-3.34)	40	2.56 (1.88-3.49)	21	2.92 (1.90-4.48)	8	2.27 (1.14-4.55)	5	4.44 (1.84-10.67)	-	-	-	-
Fludarabine	L01	L01BB05	1	64	0.87 (0.68-1.11)	31	0.66 (0.46-0.94)	18	0.83 (0.52-1.32)	16	1.52 (0.93-2.48)	13	3.86 (2.24-6.66)	-	-	-	-
Imipenem and cilastatin	J01	J01DH51	4	64	7.11 (5.55-9.11)	53	9.24 (7.04-12.12)	7	2.62 (1.25-5.50)	9	6.90 (3.59-13.28)	1	2.38 (0.34-16.94)	-	-	-	-
Bupivacaine	N01	N01BB01	2	63	2.18 (1.70-2.79)	16	0.87 (0.53-1.41)	58	6.89 (5.32-8.92)	7	1.69 (0.80-3.54)	1	0.75 (0.11-5.34)	-	-	-	-
Ethionamide	J04	J04AD03	3	63	28.62 (22.15-36.99)	61	43.53 (33.55-56.47)	1	1.45 (0.20-10.28)	-	-	-	-	1	51.33 (7.20-365.86)	-	-
Tigecycline	J01	J01AA12	4	63	5.59 (4.36-7.17)	49	6.82 (5.15-9.05)	10	3.00 (1.61-5.58)	1	0.61 (0.09-4.35)	4	7.66 (2.87-20.45)	-	-	-	-
Azacitidine	L01	L01BC07	1	62	1.22 (0.95-1.56)	37	1.14 (0.83-1.58)	23	1.55 (1.03-2.33)	2	0.27 (0.07-1.10)	-	-	-	-	-	-
Droperidol	N05	N05AD08	5	62	22.40 (17.34-28.95)	35	19.39 (13.84-27.16)	21	25.02 (16.24-38.54)	21	51.29 (33.28-79.05)	3	22.43 (7.22-69.73)	-	-	-	-
Micafungin	J02	J02AX05	4	62	3.83 (2.98-4.92)	35	3.38 (2.43-4.72)	26	5.47 (3.72-8.05)	25	10.79 (7.28-15.99)	1	1.34 (0.19-9.49)	-	-	-	-
Nitrofurantoin	J01	J01XE01	5	62	1.86 (1.45-2.39)	36	1.69 (1.22-2.35)	19	1.95 (1.24-3.05)	15	3.15 (1.89-5.22)	5	3.27 (1.36-7.86)	-	-	-	-
Pemetrexed	L01	L01BA04	1	62	0.97 (0.75-1.24)	28	0.69 (0.47-0.99)	29	1.55 (1.08-2.23)	7	0.76 (0.36-1.60)	1	0.34 (0.05-2.42)	-	-	-	-
Zidovudine	J05	J05AF01	4	62	1.88 (1.46-2.41)	40	1.90 (1.39-2.59)	27	2.79 (1.91-4.08)	36	7.66 (5.51-10.63)	-	-	-	-	-	-
Bisacodyl	A06	A06AB02	4	61	2.20 (1.71-2.82)	42	2.37 (1.75-3.21)	12	1.47 (0.84-2.59)	8	2.01 (1.00-4.02)	4	3.13 (1.17-8.36)	-	-	-	-
Lapatinib	L01	L01EH01	2	61	1.56 (1.21-2.01)	57	2.30 (1.77-2.98)	3	0.26 (0.08-0.81)	1	0.18 (0.03-1.27)	-	-	-	-	-	-
Lenvatinib	L01	L01EX08	2	61	1.31 (1.02-1.69)	53	1.80 (1.37-2.35)	7	0.51 (0.25-1.08)	-	-	-	-	1	2.61 (0.37-18.56)	-	-
Magnesium hydroxide	A02	A02AA04	3	61	2.19 (1.70-2.81)	31	1.74 (1.22-2.48)	26	3.18 (2.17-4.68)	7	1.75 (0.83-3.67)	3	2.34 (0.75-7.26)	-	-	-	-
Mirabegron	G04	G04BD12	0	61	0.83 (0.65-1.07)	54	1.16 (0.89-1.51)	6	0.28 (0.13-0.62)	1	0.10 (0.01-0.68)	-	-	-	-	-	-
Asenapine	N05	N05AH05	2	60	2.85 (2.21-3.67)	56	4.18 (3.21-5.44)	2	0.32 (0.08-1.29)	1	0.33 (0.05-2.34)	1	1.03 (0.14-7.31)	1	5.72 (0.80-40.76)	-	-
Risedronic acid	M05	M05BA07	0	60	0.91 (0.71-1.18)	35	0.84 (0.60-1.17)	19	0.99 (0.63-1.55)	8	0.85 (0.43-1.71)	2	0.67 (0.17-2.66)	-	-	-	-
Tolterodine	G04	G04BD07	0	60	1.25 (0.97-1.60)	40	1.30 (0.96-1.78)	16	1.13 (0.69-1.85)	4	0.58 (0.22-1.55)	1	0.45 (0.06-3.21)	-	-	-	-
Amfetamine	N06	N06BA01	1	59	0.61 (0.48-0.79)	32	0.52 (0.37-0.74)	19	0.68 (0.43-1.06)	3	0.22 (0.07-0.68)	3	0.68 (0.22-2.11)	4	5.09 (1.90-13.64)	-	-
Fondaparinux	B01	B01AX05	4	59	2.97 (2.30-3.84)	45	3.56 (2.65-4.77)	15	2.57 (1.55-4.27)	7	2.45 (1.17-5.15)	-	-	-	-	-	-
Gemcitabine	L01	L01BC05	0	59	0.62 (0.48-0.80)	32	0.53 (0.38-0.75)	23	0.83 (0.55-1.25)	6	0.44 (0.20-0.99)	-	-	-	-	-	-
Pimavanserin	N05	N05AX17	1	59	0.80 (0.62-1.03)	51	1.08 (0.82-1.42)	2	0.09 (0.02-0.37)	-	-	1	0.29 (0.04-2.09)	5	8.27 (3.42-19.98)	-	-
Verapamil	C08	C08DA01	5	59	5.97 (4.62-7.72)	39	6.18 (4.50-8.47)	13	4.45 (2.58-7.67)	14	9.82 (5.81-16.61)	4	8.73 (3.27-23.29)	-	-	-	-
Heparin	B01	B01AB01	3	58	2.26 (1.74-2.92)	21	1.28 (0.83-1.96)	38	5.07 (3.68-6.97)	12	3.26 (1.85-5.75)	2	1.69 (0.42-6.77)	-	-	-	-
Ipilimumab	L01	L01FX04	0	58	0.67 (0.52-0.87)	23	0.42 (0.28-0.63)	34	1.35 (0.96-1.89)	4	0.32 (0.12-0.86)	-	-	-	-	-	-
Leflunomide	L04	L04AA13	0	57	0.25 (0.19-0.32)	25	0.17 (0.12-0.25)	26	0.39 (0.27-0.57)	5	0.15 (0.06-0.37)	-	-	4	2.15 (0.80-5.75)	-	-
Lurasidone	N05	N05AE05	2	57	1.18 (0.91-1.53)	45	1.46 (1.09-1.96)	4	0.28 (0.11-0.75)	1	0.14 (0.02-1.02)	6	2.70 (1.21-6.03)	1	2.50 (0.35-17.79)	-	-
Nitrous oxide	N01	N01AX13	5	57	12.19 (9.36-15.87)	19	6.25 (3.98-9.83)	36	26.11 (18.76-36.33)	15	22.00 (13.22-36.59)	10	45.73 (24.52-85.27)	-	-	-	-
Sodium oxybate	N01	N01AX11	0	56	0.36 (0.28-0.47)	36	0.36 (0.26-0.50)	14	0.31 (0.18-0.52)	-	-	3	0.42 (0.14-1.30)	3	2.35 (0.75-7.31)	-	-
Methocarbamol	M03	M03BA03	3	55	1.32 (1.01-1.72)	24	0.90 (0.60-1.35)	22	1.80 (1.19-2.74)	5	0.84 (0.35-2.01)	7	3.67 (1.74-7.70)	-	-	-	-
Ribavirin	J05	J05AP01	0	55	0.32 (0.25-0.42)	33	0.31 (0.22-0.43)	16	0.32 (0.20-0.53)	4	0.17 (0.06-0.44)	5	0.65 (0.27-1.55)	1	0.72 (0.10-5.11)	-	-
Calcium acetate	V03	V03AE07	4	54	2.99 (2.29-3.91)	22	1.91 (1.26-2.90)	28	5.30 (3.66-7.69)	7	2.70 (1.29-5.67)	-	-	-	-	-	-
Cetuximab	L01	L01FE01	1	54	0.77 (0.59-1.01)	15	0.34 (0.20-0.56)	38	1.86 (1.36-2.56)	4	0.40 (0.15-1.07)	-	-	-	-	-	-
Prasugrel	B01	B01AC22	2	54	1.87 (1.43-2.44)	17	0.92 (0.57-1.48)	36	4.26 (3.07-5.91)	2	0.48 (0.12-1.93)	-	-	-	-	-	-
Gilteritinib	L01	L01EX13	3	52	11.42 (8.67-15.05)	49	16.91 (12.73-22.47)	2	1.46 (0.36-5.85)	-	-	-	-	1	25.91 (3.64-184.59)	-	-
Metformin and sitagliptin	A10	A10BD07	1	52	1.03 (0.78-1.35)	21	0.65 (0.43-1.00)	29	1.97 (1.37-2.83)	1	0.14 (0.02-0.98)	2	0.86 (0.22-3.45)	-	-	-	-
Nicotinic acid	C04	C04AC01	2	52	1.89 (1.44-2.48)	17	0.97 (0.60-1.56)	32	3.98 (2.81-5.64)	5	1.27 (0.53-3.05)	-	-	-	-	-	-
Triamterene	C03	C03DB02	2	52	1.65 (1.26-2.17)	16	0.80 (0.49-1.30)	37	4.02 (2.91-5.56)	5	1.11 (0.46-2.66)	-	-	-	-	-	-
Carisoprodol	M03	M03BA02	0	51	1.06 (0.80-1.39)	35	1.14 (0.82-1.59)	13	0.92 (0.54-1.59)	4	0.58 (0.22-1.55)	1	0.45 (0.06-3.21)	-	-	-	-
Interferon beta-1a	L03	L03AB07	0	51	0.10 (0.08-0.13)	16	0.05 (0.03-0.08)	33	0.23 (0.16-0.32)	1	0.01 (0.00-0.10)	-	-	2	0.49 (0.12-1.96)	-	-
Phytomenadione	B02	B02BA01	5	51	3.12 (2.37-4.11)	24	2.30 (1.54-3.43)	20	4.17 (2.69-6.47)	16	6.83 (4.18-11.17)	6	7.98 (3.58-17.80)	-	-	-	-
Tretinoin	L01	L01XF01	3	51	3.66 (2.78-4.83)	40	4.51 (3.30-6.16)	8	1.95 (0.97-3.90)	-	-	6	9.36 (4.20-20.87)	-	-	-	-
Meclozine	R06	R06AE05	1	50	1.20 (0.91-1.59)	30	1.13 (0.79-1.62)	21	1.73 (1.13-2.65)	9	1.51 (0.79-2.91)	-	-	1	2.91 (0.41-20.72)	-	-
Cefotaxime	J01	J01DD01	5	49	5.60 (4.22-7.42)	36	6.44 (4.64-8.95)	10	3.87 (2.08-7.19)	12	9.51 (5.39-16.77)	5	12.34 (5.13-29.70)	-	-	-	-
Dalteparin	B01	B01AB04	4	49	2.15 (1.62-2.85)	29	2.00 (1.39-2.88)	17	2.55 (1.58-4.10)	11	3.37 (1.87-6.10)	3	2.87 (0.92-8.90)	-	-	-	-
Dapagliflozin	A10	A10BK01	1	49	1.05 (0.79-1.38)	13	0.44 (0.25-0.75)	38	2.78 (2.02-3.83)	7	1.04 (0.50-2.19)	-	-	-	-	-	-
Insulin detemir	A10	A10AE05	0	49	0.53 (0.40-0.70)	22	0.37 (0.25-0.57)	26	0.96 (0.65-1.41)	3	0.23 (0.07-0.70)	2	0.47 (0.12-1.88)	1	1.31 (0.18-9.31)	-	-
Sevelamer	V03	V03AE02	1	49	1.24 (0.94-1.64)	21	0.84 (0.54-1.28)	23	2.00 (1.33-3.01)	9	1.60 (0.83-3.07)	1	0.55 (0.08-3.92)	-	-	-	-
Tobramycin	J01	J01GB01	0	49	0.93 (0.71-1.24)	32	0.96 (0.68-1.36)	19	1.24 (0.79-1.94)	6	0.80 (0.36-1.78)	-	-	-	-	-	-
Aprepitant	A04	A04AD12	1	48	1.23 (0.93-1.63)	30	1.21 (0.84-1.73)	12	1.05 (0.60-1.85)	11	1.97 (1.09-3.56)	1	0.56 (0.08-3.96)	-	-	-	-
Ceftazidime	J01	J01DD02	4	48	3.26 (2.45-4.33)	30	3.19 (2.23-4.57)	15	3.47 (2.09-5.76)	12	5.68 (3.22-10.01)	2	2.94 (0.74-11.78)	-	-	-	-
Fexofenadine	R06	R06AX26	0	48	1.10 (0.83-1.46)	36	1.30 (0.94-1.80)	12	0.94 (0.53-1.66)	4	0.64 (0.24-1.71)	2	1.00 (0.25-4.01)	-	-	-	-
Fluvoxamine	N06	N06AB08	5	48	10.46 (7.85-13.94)	33	11.22 (7.95-15.83)	4	2.91 (1.09-7.76)	13	19.49 (11.29-33.66)	8	37.38 (18.64-74.96)	-	-	-	-
Pegfilgrastim	L03	L03AA13	0	48	0.22 (0.17-0.29)	21	0.15 (0.10-0.23)	23	0.36 (0.24-0.55)	11	0.36 (0.20-0.64)	-	-	-	-	-	-
Tamoxifen	L02	L02BA01	4	48	3.59 (2.70-4.78)	39	4.59 (3.35-6.29)	8	2.04 (1.02-4.07)	3	1.56 (0.50-4.84)	2	3.24 (0.81-12.99)	1	9.01 (1.27-64.19)	-	-
Adenosine	C01	C01EB10	3	47	16.36 (12.22-21.92)	3	1.58 (0.51-4.90)	43	51.22 (37.74-69.51)	5	11.74 (4.88-28.28)	-	-	-	-	-	-
Ampicillin	J01	J01CA01	6	47	3.19 (2.40-4.25)	14	1.49 (0.88-2.51)	10	2.31 (1.24-4.30)	26	12.38 (8.41-18.21)	14	20.80 (12.29-35.21)	1	8.19 (1.15-58.29)	9	463.81 (229.32-938.09)
Cefuroxime	J01	J01DC02	2	47	1.44 (1.08-1.92)	20	0.96 (0.62-1.49)	25	2.62 (1.77-3.88)	5	1.07 (0.44-2.57)	2	1.33 (0.33-5.34)	-	-	-	-
Clobazam	N05	N05BA09	1	47	1.08 (0.81-1.44)	38	1.38 (1.00-1.89)	9	0.71 (0.37-1.36)	1	0.16 (0.02-1.14)	-	-	-	-	-	-
Etomidate	N01	N01AX07	4	47	11.02 (8.24-14.73)	22	7.99 (5.24-12.17)	24	19.02 (12.71-28.48)	5	8.01 (3.33-19.27)	1	4.98 (0.70-35.40)	-	-	-	-
Octreotide	H01	H01CB02	0	47	0.68 (0.51-0.91)	25	0.57 (0.39-0.85)	20	1.00 (0.64-1.55)	4	0.41 (0.15-1.09)	4	1.27 (0.48-3.40)	-	-	-	-
Pramipexole	N04	N04BC05	0	47	0.68 (0.51-0.91)	28	0.64 (0.44-0.92)	12	0.59 (0.34-1.05)	3	0.30 (0.10-0.94)	5	1.58 (0.66-3.81)	-	-	-	-
Ropinirole	N04	N04BC04	1	47	1.32 (0.99-1.75)	19	0.83 (0.53-1.31)	10	0.96 (0.51-1.78)	29	5.70 (3.96-8.22)	-	-	1	3.39 (0.48-24.13)	-	-
Benzonatate	R05	R05DB01	3	46	1.55 (1.16-2.06)	21	1.11 (0.72-1.70)	19	2.18 (1.39-3.42)	9	2.11 (1.10-4.07)	-	-	-	-	-	-
Cisatracurium	M03	M03AC11	4	46	7.78 (5.81-10.42)	12	3.14 (1.78-5.54)	30	17.28 (12.05-24.78)	5	5.82 (2.42-14.00)	1	3.62 (0.51-25.74)	-	-	-	-
Venetoclax	L01	L01XX52	0	46	0.50 (0.38-0.67)	15	0.26 (0.16-0.43)	28	1.05 (0.73-1.52)	1	0.08 (0.01-0.54)	1	0.24 (0.03-1.70)	1	1.33 (0.19-9.46)	-	-
Granisetron	A04	A04AA02	2	45	1.69 (1.26-2.27)	33	1.95 (1.39-2.75)	7	0.90 (0.43-1.89)	5	1.31 (0.55-3.16)	3	2.46 (0.79-7.64)	1	4.56 (0.64-32.45)	-	-
Raltegravir	J05	J05AJ01	0	45	1.13 (0.84-1.51)	33	1.30 (0.92-1.83)	12	1.03 (0.58-1.81)	7	1.23 (0.58-2.57)	1	0.55 (0.08-3.88)	-	-	-	-
Aliskiren	C09	C09XA02	4	44	3.05 (2.27-4.11)	18	1.95 (1.23-3.10)	27	6.40 (4.39-9.35)	5	2.41 (1.00-5.80)	-	-	-	-	-	-
Cobimetinib	L01	L01EE02	3	44	4.76 (3.53-6.41)	44	7.49 (5.56-10.09)	1	0.37 (0.05-2.60)	8	6.01 (3.00-12.02)	-	-	-	-	-	-
Melphalan	L01	L01AA03	0	44	0.72 (0.53-0.97)	17	0.44 (0.27-0.70)	25	1.40 (0.95-2.07)	2	0.23 (0.06-0.91)	1	0.36 (0.05-2.53)	-	-	-	-
Desflurane	N01	N01AB07	4	43	11.01 (8.13-14.91)	14	5.52 (3.26-9.35)	24	20.80 (13.89-31.14)	11	19.34 (10.68-35.01)	1	5.44 (0.77-38.65)	-	-	-	-
Fosphenytoin	N03	N03AB05	4	43	8.80 (6.50-11.90)	19	6.03 (3.84-9.48)	22	15.26 (10.02-23.24)	4	5.62 (2.11-14.99)	-	-	-	-	-	-
Hydrocodone	R05	R05DA03	0	43	0.38 (0.28-0.52)	13	0.18 (0.11-0.31)	27	0.83 (0.57-1.20)	4	0.25 (0.09-0.67)	-	-	-	-	-	-
Lubiprostone	A06	A06AX03	4	43	2.09 (1.55-2.82)	30	2.29 (1.60-3.28)	9	1.49 (0.78-2.87)	9	3.05 (1.59-5.88)	3	3.17 (1.02-9.85)	-	-	-	-
Sulfasalazine	A07	A07EC01	0	43	0.26 (0.20-0.36)	16	0.15 (0.09-0.25)	24	0.51 (0.34-0.75)	4	0.17 (0.06-0.46)	4	0.54 (0.20-1.43)	-	-	-	-
Thalidomide	L04	L04AX02	0	43	0.50 (0.37-0.67)	13	0.24 (0.14-0.41)	29	1.15 (0.80-1.65)	1	0.08 (0.01-0.57)	1	0.25 (0.04-1.79)	-	-	-	-
Valbenazine	N07	N07XX13	0	43	0.77 (0.57-1.04)	41	1.16 (0.85-1.57)	-	-	-	-	1	0.39 (0.06-2.78)	1	2.18 (0.31-15.51)	-	-
Abacavir	J05	J05AF06	3	42	1.92 (1.42-2.60)	32	2.30 (1.63-3.26)	11	1.72 (0.95-3.10)	12	3.84 (2.18-6.77)	2	1.99 (0.50-7.97)	-	-	-	-
Dextromethorphan	R05	R05DA09	2	42	1.92 (1.41-2.59)	32	2.29 (1.62-3.25)	8	1.24 (0.62-2.49)	5	1.59 (0.66-3.83)	2	1.98 (0.50-7.94)	-	-	-	-
Zonisamide	N03	N03AX15	2	42	1.40 (1.04-1.90)	38	2.00 (1.45-2.75)	6	0.68 (0.31-1.53)	-	-	-	-	-	-	-	-
Benazepril	C09	C09AA07	2	41	2.37 (1.74-3.22)	6	0.54 (0.24-1.21)	35	6.94 (4.98-9.68)	-	-	-	-	-	-	-	-
Mannitol	B05	B05BC01	3	41	4.22 (3.10-5.74)	9	1.44 (0.75-2.78)	26	9.14 (6.21-13.45)	14	10.04 (5.94-16.98)	-	-	-	-	-	-
Ursodeoxycholic acid	A05	A05AA02	0	41	1.11 (0.82-1.51)	23	0.98 (0.65-1.48)	15	1.39 (0.84-2.31)	5	0.95 (0.39-2.28)	1	0.59 (0.08-4.20)	1	3.29 (0.46-23.43)	-	-
Indometacin	M01	M01AB01	2	40	1.45 (1.06-1.98)	19	1.08 (0.69-1.70)	20	2.48 (1.60-3.85)	2	0.51 (0.13-2.03)	2	1.58 (0.40-6.33)	-	-	-	-
Regadenoson	C01	C01EB21	3	40	3.54 (2.60-4.84)	14	1.94 (1.15-3.28)	24	7.26 (4.86-10.85)	2	1.23 (0.31-4.92)	-	-	-	-	-	-
Daptomycin	J01	J01XX09	2	39	1.32 (0.96-1.80)	14	0.74 (0.44-1.25)	16	1.85 (1.13-3.02)	5	1.18 (0.49-2.84)	6	4.43 (1.99-9.87)	-	-	-	-
Erlotinib	L01	L01EB02	0	39	0.37 (0.27-0.50)	18	0.27 (0.17-0.42)	22	0.71 (0.47-1.08)	4	0.26 (0.10-0.70)	2	0.41 (0.10-1.65)	1	1.15 (0.16-8.16)	-	-
Medroxyprogesterone	G03	G03DA02	0	39	0.42 (0.31-0.58)	26	0.44 (0.30-0.65)	14	0.52 (0.31-0.88)	5	0.38 (0.16-0.91)	-	-	-	-	-	-
Ramelteon	N05	N05CH02	3	39	2.30 (1.68-3.15)	26	2.40 (1.64-3.54)	15	3.02 (1.82-5.01)	3	1.23 (0.40-3.82)	1	1.28 (0.18-9.10)	-	-	-	-
Rifampicin	J04	J04AB02	3	39	2.02 (1.47-2.77)	26	2.12 (1.44-3.11)	9	1.59 (0.83-3.06)	7	2.53 (1.21-5.32)	-	-	-	-	-	-
Tenofovir disoproxil and emtricitabine	J05	J05AR03	0	39	0.36 (0.26-0.49)	26	0.38 (0.26-0.56)	8	0.25 (0.13-0.51)	9	0.58 (0.30-1.12)	-	-	-	-	-	-
Epoprostenol	B01	B01AC09	1	38	0.78 (0.57-1.08)	7	0.23 (0.11-0.47)	31	2.19 (1.54-3.11)	5	0.72 (0.30-1.73)	1	0.45 (0.06-3.19)	-	-	-	-
Erythropoietin	B03	B03XA01	1	38	0.80 (0.58-1.09)	14	0.46 (0.27-0.78)	23	1.65 (1.10-2.49)	2	0.29 (0.07-1.17)	-	-	-	-	-	-
Galantamine	N06	N06DA04	4	38	5.56 (4.04-7.67)	31	7.12 (5.00-10.15)	5	2.48 (1.03-5.95)	10	10.16 (5.46-18.92)	2	6.32 (1.58-25.29)	-	-	-	-
Loxapine	N05	N05AH01	2	38	7.25 (5.26-9.99)	38	11.41 (8.27-15.73)	-	-	-	-	-	-	-	-	-	-
Thiamazole	H03	H03BB02	5	38	2.95 (2.14-4.06)	20	2.43 (1.57-3.78)	11	2.91 (1.61-5.26)	11	5.96 (3.30-10.78)	4	6.75 (2.53-18.02)	-	-	-	-
Trimethoprim	J01	J01EA01	2	38	1.55 (1.13-2.14)	21	1.35 (0.88-2.07)	12	1.68 (0.95-2.95)	12	3.43 (1.95-6.05)	-	-	-	-	-	-
Agalsidase beta	A16	A16AB04	2	37	1.99 (1.44-2.74)	1	0.08 (0.01-0.60)	35	6.45 (4.62-8.99)	1	0.37 (0.05-2.66)	-	-	-	-	-	-
Fluvastatin	C10	C10AA04	2	37	2.07 (1.50-2.86)	11	0.96 (0.53-1.74)	25	4.79 (3.23-7.09)	2	0.78 (0.19-3.12)	2	2.43 (0.61-9.74)	-	-	-	-
Mexiletine	C01	C01BB02	4	37	45.54 (32.37-64.07)	10	17.77 (9.47-33.35)	29	119.33 (81.53-174.66)	3	23.28 (7.47-72.56)	1	24.06 (3.38-171.38)	-	-	-	-
Modafinil	N06	N06BA07	0	37	0.50 (0.36-0.68)	20	0.42 (0.27-0.65)	15	0.69 (0.41-1.14)	3	0.28 (0.09-0.87)	-	-	1	1.62 (0.23-11.57)	-	-
Repaglinide	A10	A10BX02	3	37	2.51 (1.82-3.47)	21	2.24 (1.46-3.44)	14	3.25 (1.92-5.49)	3	1.42 (0.46-4.40)	-	-	-	-	-	-
Rizatriptan	N02	N02CC04	1	37	1.19 (0.86-1.64)	30	1.51 (1.06-2.16)	7	0.77 (0.37-1.61)	-	-	-	-	-	-	-	-
Sofosbuvir	J05	J05AP08	0	37	0.72 (0.52-0.99)	20	0.61 (0.39-0.95)	13	0.87 (0.50-1.49)	5	0.68 (0.28-1.64)	-	-	1	2.36 (0.33-16.81)	-	-
Aztreonam	J01	J01DF01	4	36	2.22 (1.60-3.08)	17	1.64 (1.02-2.64)	13	2.73 (1.59-4.71)	4	1.72 (0.64-4.58)	5	6.71 (2.79-16.14)	-	-	-	-
Cyproheptadine	R06	R06AX02	3	36	4.51 (3.25-6.27)	32	6.30 (4.45-8.93)	3	1.27 (0.41-3.95)	1	0.87 (0.12-6.16)	-	-	1	15.05 (2.11-107.20)	-	-
Sorafenib	L01	L01EX02	0	36	0.71 (0.51-0.98)	24	0.74 (0.50-1.11)	11	0.74 (0.41-1.34)	5	0.69 (0.29-1.66)	-	-	1	2.39 (0.34-17.03)	-	-
Cabozantinib	L01	L01EX07	0	35	0.53 (0.38-0.74)	21	0.50 (0.33-0.77)	15	0.78 (0.47-1.30)	6	0.64 (0.29-1.43)	-	-	-	-	-	-
Dimethyl fumarate	L04	L04AX07	0	35	0.11 (0.08-0.16)	21	0.11 (0.07-0.16)	14	0.15 (0.09-0.26)	-	-	-	-	-	-	-	-
Ketamine	N01	N01AX03	3	35	8.31 (5.94-11.62)	30	11.17 (7.78-16.03)	5	3.99 (1.66-9.60)	1	1.63 (0.23-11.57)	-	-	-	-	-	-
Perflutren, human albumin microspheres	V08	V08DA01	2	35	3.53 (2.53-4.93)	4	0.63 (0.24-1.68)	30	10.37 (7.24-14.87)	1	0.70 (0.10-4.98)	-	-	-	-	-	-
Remifentanil	N01	N01AH06	4	35	7.10 (5.08-9.92)	10	3.15 (1.69-5.86)	24	16.60 (11.09-24.84)	8	11.22 (5.60-22.48)	-	-	-	-	-	-
Tranexamic acid	B02	B02AA02	4	35	2.23 (1.60-3.12)	14	1.40 (0.83-2.37)	19	4.15 (2.64-6.51)	7	3.12 (1.49-6.55)	-	-	2	15.48 (3.86-62.16)	-	-
Bivalirudin	B01	B01AE06	2	34	5.39 (3.84-7.57)	1	0.25 (0.03-1.75)	33	17.96 (12.73-25.34)	-	-	-	-	-	-	-	-
Buspirone	N05	N05BE01	3	34	1.85 (1.32-2.60)	26	2.23 (1.52-3.28)	4	0.74 (0.28-1.98)	5	1.90 (0.79-4.58)	4	4.76 (1.78-12.69)	-	-	-	-
Calcium levofolinate	V03	V03AF04	0	34	0.92 (0.66-1.29)	17	0.72 (0.45-1.17)	15	1.39 (0.84-2.31)	7	1.33 (0.63-2.79)	-	-	-	-	-	-
Gefitinib	L01	L01EB01	2	34	1.56 (1.11-2.18)	27	1.94 (1.33-2.83)	7	1.09 (0.52-2.29)	4	1.28 (0.48-3.41)	2	1.99 (0.50-7.98)	-	-	-	-
Lisdexamfetamine	N06	N06BA12	0	34	0.57 (0.41-0.80)	29	0.77 (0.53-1.10)	3	0.17 (0.06-0.53)	1	0.12 (0.02-0.83)	1	0.37 (0.05-2.60)	1	2.04 (0.29-14.50)	-	-
Obinutuzumab	L01	L01FA03	2	34	1.40 (1.00-1.96)	26	1.68 (1.14-2.47)	25	3.52 (2.38-5.21)	-	-	-	-	-	-	-	-
Rifaximin	A07	A07AA11	0	34	0.86 (0.61-1.20)	30	1.19 (0.83-1.70)	4	0.34 (0.13-0.92)	3	0.53 (0.17-1.64)	-	-	-	-	-	-
Tetrabenazine	N07	N07XX06	2	34	1.84 (1.32-2.58)	30	2.56 (1.79-3.66)	2	0.37 (0.09-1.48)	-	-	1	1.18 (0.17-8.39)	1	6.56 (0.92-46.73)	-	-
Liraglutide	A10	A10BJ02	0	33	0.29 (0.21-0.41)	10	0.14 (0.07-0.26)	19	0.58 (0.37-0.90)	2	0.12 (0.03-0.50)	2	0.39 (0.10-1.55)	1	1.07 (0.15-7.65)	-	-
Losartan and diuretics	C09	C09DA01	1	33	1.14 (0.81-1.61)	10	0.54 (0.29-1.01)	24	2.85 (1.91-4.25)	2	0.48 (0.12-1.94)	-	-	1	4.20 (0.59-29.87)	-	-
Varenicline	N07	N07BA03	0	33	0.16 (0.11-0.22)	11	0.08 (0.05-0.15)	19	0.31 (0.20-0.49)	3	0.10 (0.03-0.31)	1	0.10 (0.01-0.74)	-	-	-	-
Glucagon	H04	H04AA01	3	32	4.34 (3.06-6.15)	15	3.18 (1.92-5.29)	18	8.33 (5.24-13.25)	-	-	1	2.93 (0.41-20.84)	-	-	-	-
Alfuzosin	G04	G04CA01	3	31	2.65 (1.86-3.78)	22	2.96 (1.94-4.50)	7	2.04 (0.97-4.29)	3	1.79 (0.58-5.55)	-	-	1	10.34 (1.45-73.61)	-	-
Daratumumab	L01	L01FC01	0	31	0.49 (0.35-0.70)	14	0.35 (0.21-0.59)	14	0.77 (0.45-1.29)	-	-	3	1.05 (0.34-3.25)	-	-	-	-
Desvenlafaxine	N06	N06AX23	0	31	0.51 (0.36-0.72)	22	0.57 (0.37-0.86)	8	0.45 (0.22-0.90)	4	0.46 (0.17-1.22)	-	-	-	-	-	-
Exenatide	A10	A10BJ01	0	31	0.19 (0.13-0.26)	5	0.05 (0.02-0.11)	26	0.53 (0.36-0.79)	-	-	-	-	-	-	-	-
Gatifloxacin	J01	J01MA16	4	31	7.34 (5.15-10.48)	25	9.28 (6.25-13.78)	5	3.99 (1.66-9.60)	9	14.76 (7.66-28.43)	2	10.18 (2.54-40.76)	-	-	-	-
Ofloxacin	J01	J01MA01	2	31	2.20 (1.54-3.13)	25	2.78 (1.88-4.13)	5	1.21 (0.50-2.90)	4	1.98 (0.74-5.27)	1	1.54 (0.22-10.94)	-	-	-	-
Pomalidomide	L04	L04AX06	0	31	0.16 (0.11-0.23)	17	0.14 (0.09-0.22)	14	0.25 (0.15-0.42)	-	-	-	-	-	-	-	-
Ruxolitinib	L01	L01EJ01	0	31	0.26 (0.18-0.37)	23	0.30 (0.20-0.45)	8	0.23 (0.11-0.46)	-	-	-	-	-	-	-	-
Silodosin	G04	G04CA04	4	31	2.55 (1.79-3.63)	17	2.19 (1.36-3.53)	9	2.52 (1.31-4.85)	12	6.89 (3.91-12.15)	1	1.78 (0.25-12.68)	-	-	-	-
Alemtuzumab	L04	L04AA34	0	30	0.67 (0.47-0.96)	20	0.70 (0.45-1.09)	9	0.69 (0.36-1.33)	-	-	1	0.49 (0.07-3.48)	-	-	-	-
Dextromethorphan, combinations	N07	N07XX59	0	30	0.87 (0.61-1.24)	25	1.14 (0.77-1.69)	5	0.50 (0.21-1.19)	-	-	-	-	-	-	-	-
Drospirenone and ethinylestradiol	G03	G03AA12	0	30	0.25 (0.18-0.36)	15	0.20 (0.12-0.33)	15	0.43 (0.26-0.72)	1	0.06 (0.01-0.42)	1	0.18 (0.03-1.31)	-	-	-	-
Flumazenil	V03	V03AB25	3	30	19.83 (13.73-28.63)	18	18.33 (11.46-29.30)	11	24.11 (13.27-43.78)	1	4.41 (0.62-31.34)	2	27.56 (6.87-110.52)	-	-	-	-
Fosinopril	C09	C09AA09	3	30	2.90 (2.02-4.15)	10	1.51 (0.81-2.81)	17	5.61 (3.48-9.03)	4	2.69 (1.01-7.17)	-	-	-	-	-	-
Glycopyrronium bromide	R03	R03BB06	3	30	1.98 (1.38-2.84)	14	1.45 (0.86-2.45)	10	2.25 (1.21-4.19)	-	-	6	8.65 (3.88-19.28)	-	-	-	-
Hyoscyamine	A03	A03BA03	2	30	1.48 (1.04-2.12)	13	1.01 (0.59-1.74)	15	2.54 (1.53-4.21)	1	0.35 (0.05-2.45)	1	1.08 (0.15-7.65)	1	5.99 (0.84-42.64)	-	-
Nevirapine	J05	J05AG01	0	30	0.87 (0.61-1.24)	18	0.82 (0.51-1.30)	10	0.99 (0.53-1.84)	6	1.21 (0.54-2.70)	2	1.26 (0.32-5.05)	-	-	-	-
Pegaspargase	L01	L01XX24	1	30	1.13 (0.79-1.62)	10	0.59 (0.32-1.10)	20	2.59 (1.67-4.02)	2	0.53 (0.13-2.11)	-	-	-	-	-	-
Tenofovir disoproxil	J05	J05AF07	0	30	0.37 (0.26-0.53)	20	0.39 (0.25-0.60)	8	0.34 (0.17-0.68)	5	0.43 (0.18-1.04)	-	-	-	-	-	-
Dicycloverine	A03	A03AA07	0	29	0.62 (0.43-0.89)	19	0.64 (0.41-1.00)	10	0.73 (0.39-1.35)	-	-	-	-	-	-	-	-
Emtricitabine	J05	J05AF09	3	29	1.76 (1.22-2.53)	25	2.38 (1.61-3.53)	3	0.62 (0.20-1.92)	2	0.85 (0.21-3.39)	1	1.32 (0.19-9.38)	1	7.34 (1.03-52.27)	-	-
Entecavir	J05	J05AF10	1	29	1.22 (0.85-1.76)	17	1.13 (0.70-1.82)	13	1.88 (1.09-3.24)	2	0.59 (0.15-2.36)	1	0.92 (0.13-6.54)	-	-	-	-
Exemestane	L02	L02BG06	0	29	0.62 (0.43-0.90)	24	0.81 (0.54-1.21)	8	0.59 (0.29-1.18)	1	0.15 (0.02-1.07)	-	-	-	-	-	-
Lisinopril and diuretics	C09	C09BA03	0	29	1.24 (0.86-1.79)	15	1.01 (0.61-1.67)	11	1.61 (0.89-2.91)	3	0.90 (0.29-2.79)	-	-	-	-	-	-
Raloxifene	G03	G03XC01	0	29	0.77 (0.53-1.10)	17	0.71 (0.44-1.14)	16	1.45 (0.89-2.37)	2	0.37 (0.09-1.48)	-	-	-	-	-	-
Benazepril and amlodipine	C09	C09BB13	1	28	1.19 (0.82-1.73)	7	0.47 (0.22-0.98)	21	3.07 (2.00-4.71)	2	0.60 (0.15-2.38)	-	-	-	-	-	-
Calcium chloride	A12	A12AA07	4	28	5.07 (3.49-7.37)	12	3.39 (1.92-5.99)	14	8.64 (5.11-14.62)	4	5.02 (1.88-13.41)	1	3.91 (0.55-27.80)	-	-	-	-
Estazolam	N05	N05CD04	2	28	7.36 (5.06-10.69)	25	10.31 (6.94-15.32)	2	1.77 (0.44-7.07)	1	1.81 (0.25-12.84)	1	5.64 (0.79-40.07)	-	-	-	-
Ifosfamide	L01	L01AA06	0	28	0.71 (0.49-1.02)	20	0.79 (0.51-1.23)	8	0.69 (0.34-1.38)	-	-	-	-	-	-	-	-
Iloperidone	N05	N05AX14	2	28	8.51 (5.85-12.38)	26	12.41 (8.42-18.31)	1	1.02 (0.14-7.23)	1	2.08 (0.29-14.81)	-	-	-	-	-	-
Insulin glulisine	A10	A10AB06	0	28	1.18 (0.81-1.71)	17	1.12 (0.70-1.81)	11	1.58 (0.88-2.86)	-	-	-	-	-	-	-	-
Iohexol	V08	V08AB02	2	28	1.80 (1.24-2.60)	12	1.21 (0.68-2.13)	15	3.29 (1.98-5.46)	1	0.45 (0.06-3.18)	-	-	-	-	-	-
Isoprenaline	C01	C01CA02	4	28	61.98 (41.54-92.46)	9	28.16 (14.43-54.98)	18	128.99 (79.42-209.49)	10	140.42 (74.29-265.42)	-	-	-	-	-	-
Naltrexone	N07	N07BB04	0	28	0.41 (0.28-0.59)	25	0.57 (0.39-0.85)	1	0.05 (0.01-0.35)	-	-	2	0.64 (0.16-2.55)	-	-	-	-
Peginterferon alfa-2a	L03	L03AB11	0	28	0.20 (0.14-0.29)	20	0.22 (0.14-0.34)	8	0.19 (0.10-0.39)	1	0.05 (0.01-0.35)	-	-	-	-	-	-
Selexipag	B01	B01AC27	0	28	0.57 (0.39-0.82)	9	0.29 (0.15-0.55)	16	1.11 (0.68-1.81)	1	0.14 (0.02-1.00)	2	0.88 (0.22-3.54)	-	-	-	-
Terbinafine	D01	D01BA02	1	28	0.90 (0.62-1.30)	15	0.75 (0.45-1.25)	9	0.98 (0.51-1.89)	3	0.67 (0.22-2.08)	-	-	5	19.63 (8.12-47.46)	-	-
Nortriptyline	N06	N06AA10	3	27	2.65 (1.81-3.87)	18	2.77 (1.74-4.40)	8	2.67 (1.34-5.35)	1	0.68 (0.10-4.85)	2	4.26 (1.06-17.06)	-	-	-	-
Zidovudine, lamivudine and abacavir	J05	J05AR04	5	27	7.79 (5.32-11.40)	13	5.83 (3.38-10.08)	17	16.68 (10.34-26.93)	3	5.96 (1.92-18.50)	13	81.61 (47.17-141.18)	-	-	-	-
Abatacept	L04	L04AA24	0	26	0.09 (0.06-0.14)	7	0.04 (0.02-0.08)	17	0.21 (0.13-0.34)	-	-	2	0.16 (0.04-0.63)	-	-	-	-
Magnesium citrate	A06	A06AD19	3	26	2.85 (1.94-4.20)	18	3.10 (1.95-4.93)	9	3.37 (1.75-6.48)	1	0.76 (0.11-5.43)	1	2.38 (0.34-16.93)	-	-	-	-
Ocrelizumab	L04	L04AA36	0	26	0.27 (0.18-0.39)	15	0.24 (0.15-0.40)	8	0.28 (0.14-0.56)	-	-	4	0.89 (0.33-2.38)	-	-	-	-
Omalizumab	R03	R03DX05	0	26	0.19 (0.13-0.28)	13	0.15 (0.09-0.26)	11	0.27 (0.15-0.50)	1	0.05 (0.01-0.36)	2	0.32 (0.08-1.28)	-	-	-	-
Secukinumab	L04	L04AC10	0	26	0.08 (0.05-0.12)	10	0.05 (0.03-0.09)	16	0.17 (0.10-0.28)	-	-	-	-	-	-	-	-
Valganciclovir	J05	J05AB14	1	26	0.75 (0.51-1.11)	6	0.27 (0.12-0.61)	21	2.09 (1.36-3.20)	-	-	-	-	-	-	-	-
Albumin	B05	B05AA01	4	25	3.45 (2.33-5.12)	10	2.16 (1.16-4.02)	11	5.18 (2.86-9.36)	10	9.64 (5.18-17.94)	1	2.99 (0.42-21.26)	-	-	-	-
Busulfan	L01	L01AB01	2	25	0.69 (0.47-1.03)	12	0.52 (0.30-0.92)	3	0.29 (0.09-0.88)	12	2.34 (1.33-4.12)	13	7.94 (4.60-13.71)	-	-	-	-
Efavirenz	J05	J05AG03	0	25	0.65 (0.44-0.96)	18	0.73 (0.46-1.16)	10	0.89 (0.48-1.65)	4	0.73 (0.27-1.93)	-	-	-	-	-	-
Fesoterodine	G04	G04BD11	0	25	0.95 (0.64-1.41)	19	1.14 (0.73-1.79)	5	0.65 (0.27-1.57)	2	0.53 (0.13-2.14)	1	0.83 (0.12-5.91)	-	-	-	-
Levodopa	N04	N04BA01	0	25	0.96 (0.65-1.42)	19	1.14 (0.73-1.80)	4	0.52 (0.20-1.40)	5	1.34 (0.56-3.22)	1	0.84 (0.12-5.94)	-	-	-	-
Mercaptopurine	L01	L01BB02	0	25	0.69 (0.47-1.02)	12	0.52 (0.30-0.92)	12	1.13 (0.64-2.00)	6	1.16 (0.52-2.58)	-	-	-	-	-	-
Mitoxantrone	L01	L01DB07	3	25	1.83 (1.24-2.72)	18	2.07 (1.31-3.30)	4	1.00 (0.38-2.67)	5	2.56 (1.07-6.16)	1	1.60 (0.22-11.34)	-	-	-	-
Natalizumab	L04	L04AA23	0	25	0.05 (0.04-0.08)	8	0.03 (0.01-0.06)	13	0.10 (0.06-0.17)	2	0.03 (0.01-0.12)	-	-	2	0.53 (0.13-2.14)	-	-
Pazopanib	L01	L01EX03	1	25	0.44 (0.29-0.64)	19	0.52 (0.33-0.82)	4	0.24 (0.09-0.64)	2	0.24 (0.06-0.98)	-	-	2	4.24 (1.06-17.03)	-	-
Pimozide	N05	N05AG02	4	25	26.34 (17.56-39.52)	22	36.17 (23.51-55.64)	2	6.78 (1.69-27.21)	4	27.91 (10.42-74.77)	1	21.58 (3.03-153.70)	1	120.01 (16.81-856.56)	-	-
Sofosbuvir and ledipasvir	J05	J05AP51	0	25	0.49 (0.33-0.73)	11	0.34 (0.19-0.62)	13	0.88 (0.51-1.51)	4	0.55 (0.21-1.47)	-	-	-	-	-	-
Tafamidis	N07	N07XX08	2	25	1.47 (0.99-2.18)	3	0.28 (0.09-0.86)	21	4.24 (2.76-6.52)	-	-	-	-	1	7.14 (1.00-50.84)	-	-
Valsartan and diuretics	C09	C09DA03	0	25	0.73 (0.49-1.08)	14	0.64 (0.38-1.09)	11	1.10 (0.61-1.99)	1	0.20 (0.03-1.45)	-	-	-	-	-	-
Bendamustine	L01	L01AA09	1	24	0.94 (0.63-1.40)	17	1.05 (0.65-1.69)	14	1.88 (1.11-3.18)	-	-	-	-	-	-	-	-
Chlortalidone	C03	C03BA04	1	24	1.16 (0.77-1.73)	13	0.98 (0.57-1.69)	10	1.65 (0.89-3.06)	8	2.70 (1.35-5.40)	1	1.05 (0.15-7.46)	-	-	-	-
Ciclesonide	R03	R03BA08	0	24	0.90 (0.60-1.34)	13	0.76 (0.44-1.32)	10	1.28 (0.69-2.38)	2	0.52 (0.13-2.09)	-	-	-	-	-	-
Human immunoglobulin G	J06	J06BA01	0	24	1.34 (0.89-1.99)	16	1.40 (0.86-2.29)	8	1.52 (0.76-3.05)	-	-	-	-	-	-	-	-
Ixazomib	L01	L01XG03	0	24	0.38 (0.25-0.56)	16	0.40 (0.24-0.65)	8	0.43 (0.22-0.86)	-	-	-	-	-	-	-	-
Mupirocin	D06	D06AX09	0	24	1.01 (0.68-1.51)	13	0.86 (0.50-1.48)	11	1.58 (0.88-2.86)	-	-	-	-	-	-	-	-
Phenylephrine	C01	C01CA06	5	24	4.91 (3.28-7.35)	11	3.52 (1.94-6.36)	12	8.36 (4.74-14.75)	6	8.53 (3.82-19.02)	-	-	1	24.57 (3.45-175.01)	-	-
Scopolamine	N05	N05CM05	6	24	4.11 (2.75-6.15)	10	2.68 (1.44-4.98)	7	4.08 (1.94-8.56)	4	4.76 (1.79-12.70)	4	14.87 (5.57-39.71)	-	-	4	476.51 (173.12-1311.55)
Siponimod	L04	L04AA42	1	24	1.37 (0.92-2.05)	23	2.07 (1.37-3.11)	1	0.19 (0.03-1.38)	-	-	-	-	-	-	-	-
Brimonidine	S01	S01EA05	0	23	0.61 (0.41-0.93)	17	0.71 (0.44-1.15)	6	0.55 (0.25-1.22)	2	0.37 (0.09-1.50)	-	-	-	-	-	-
Dexchlorpheniramine	R06	R06AB02	4	23	1.76 (1.17-2.66)	9	1.08 (0.56-2.08)	9	2.36 (1.23-4.54)	7	3.76 (1.79-7.89)	3	5.02 (1.62-15.58)	-	-	-	-
Dexlansoprazole	A02	A02BC06	0	23	0.24 (0.16-0.35)	12	0.19 (0.11-0.34)	13	0.46 (0.26-0.79)	-	-	-	-	-	-	-	-
Disopyramide	C01	C01BA03	4	23	10.43 (6.89-15.78)	14	9.88 (5.82-16.75)	11	16.85 (9.29-30.55)	6	18.70 (8.37-41.76)	2	19.35 (4.83-77.54)	-	-	-	-
Dulaglutide	A10	A10BJ05	0	23	0.14 (0.09-0.21)	15	0.14 (0.08-0.23)	6	0.12 (0.05-0.27)	3	0.12 (0.04-0.39)	-	-	-	-	-	-
Norgestrel and ethinylestradiol	G03	G03AA06	0	23	0.41 (0.27-0.61)	6	0.17 (0.08-0.37)	15	0.91 (0.55-1.51)	1	0.12 (0.02-0.88)	1	0.39 (0.05-2.75)	-	-	-	-
Pentoxifylline	C04	C04AD03	3	23	2.75 (1.82-4.14)	9	1.68 (0.87-3.24)	10	4.08 (2.19-7.58)	4	3.33 (1.25-8.88)	2	5.19 (1.30-20.78)	-	-	-	-
Axitinib	L01	L01EK01	0	22	0.56 (0.37-0.85)	12	0.48 (0.27-0.84)	4	0.35 (0.13-0.92)	7	1.24 (0.59-2.61)	-	-	1	3.08 (0.43-21.92)	-	-
Chloroquine	P01	P01BA01	4	22	14.49 (9.46-22.18)	10	10.14 (5.43-18.96)	10	22.10 (11.83-41.31)	7	31.51 (14.95-66.42)	-	-	-	-	-	-
Degarelix	L02	L02BX02	3	22	2.38 (1.56-3.61)	14	2.37 (1.40-4.01)	7	2.58 (1.23-5.41)	3	2.26 (0.73-7.01)	1	2.35 (0.33-16.68)	-	-	-	-
Encorafenib	L01	L01EC03	2	22	1.53 (1.00-2.32)	19	2.07 (1.32-3.25)	4	0.95 (0.36-2.53)	-	-	-	-	-	-	-	-
Evolocumab	C10	C10AX13	0	22	0.08 (0.06-0.13)	1	0.01 (0.00-0.04)	21	0.28 (0.18-0.42)	-	-	-	-	-	-	-	-
Ketoprofen	M01	M01AE03	0	22	1.13 (0.74-1.71)	14	1.13 (0.67-1.91)	7	1.23 (0.58-2.57)	4	1.43 (0.54-3.82)	1	1.12 (0.16-7.94)	-	-	-	-
Rifabutin	J04	J04AB04	3	22	4.37 (2.87-6.65)	20	6.24 (4.02-9.70)	3	2.02 (0.65-6.27)	7	9.68 (4.61-20.34)	-	-	-	-	-	-
Roflumilast	R03	R03DX07	2	22	1.81 (1.19-2.75)	12	1.55 (0.88-2.73)	10	2.81 (1.51-5.22)	-	-	-	-	-	-	-	-
Tramadol and paracetamol	N02	N02AJ13	3	22	1.82 (1.20-2.77)	10	1.30 (0.70-2.41)	10	2.83 (1.52-5.26)	2	1.15 (0.29-4.62)	-	-	1	10.01 (1.41-71.26)	-	-
Ampicillin and beta-lactamase inhibitor	J01	J01CR01	3	21	3.64 (2.37-5.59)	13	3.53 (2.05-6.09)	12	7.10 (4.02-12.52)	2	2.41 (0.60-9.64)	1	3.75 (0.53-26.67)	-	-	-	-
Antithymocyte immunoglobulin (rabbit)	L04	L04AA04	1	21	1.23 (0.80-1.89)	2	0.18 (0.05-0.73)	20	4.01 (2.59-6.23)	-	-	-	-	-	-	-	-
Dapsone	J04	J04BA02	2	21	1.02 (0.66-1.57)	8	0.61 (0.31-1.22)	15	2.50 (1.50-4.15)	9	3.07 (1.59-5.90)	-	-	-	-	-	-
Dipyridamole	B01	B01AC07	3	21	2.36 (1.53-3.62)	11	1.94 (1.07-3.50)	10	3.83 (2.06-7.13)	-	-	-	-	-	-	-	-
Dronabinol	A04	A04AD10	0	21	1.28 (0.83-1.96)	14	1.34 (0.79-2.26)	7	1.46 (0.69-3.05)	-	-	-	-	-	-	-	-
Gemtuzumab ozogamicin	L01	L01FX02	4	21	2.57 (1.67-3.95)	12	2.30 (1.31-4.06)	7	2.92 (1.39-6.13)	5	4.27 (1.77-10.27)	1	2.66 (0.37-18.89)	-	-	-	-
Iloprost	B01	B01AC11	1	21	0.82 (0.53-1.25)	2	0.12 (0.03-0.49)	18	2.40 (1.51-3.81)	1	0.27 (0.04-1.93)	-	-	-	-	-	-
Methoxy polyethylene glycol-epoetin beta	B03	B03XA03	0	21	0.92 (0.60-1.42)	17	1.18 (0.73-1.89)	4	0.60 (0.23-1.60)	1	0.31 (0.04-2.18)	-	-	-	-	-	-
Midostaurin	L01	L01EX10	2	21	4.89 (3.18-7.53)	20	7.33 (4.71-11.39)	-	-	-	-	1	5.03 (0.71-35.77)	-	-	-	-
Pertuzumab	L01	L01FD02	0	21	0.43 (0.28-0.66)	10	0.32 (0.17-0.60)	11	0.77 (0.43-1.40)	-	-	-	-	-	-	-	-
Progesterone	G03	G03DA04	0	21	0.53 (0.34-0.81)	10	0.40 (0.21-0.74)	11	0.95 (0.53-1.71)	3	0.53 (0.17-1.64)	1	0.55 (0.08-3.91)	-	-	-	-
Teriparatide	H05	H05AA02	0	21	0.07 (0.05-0.11)	4	0.02 (0.01-0.06)	16	0.19 (0.12-0.32)	-	-	1	0.08 (0.01-0.55)	-	-	-	-
Atezolizumab	L01	L01FF05	0	20	0.36 (0.23-0.56)	9	0.26 (0.13-0.49)	6	0.37 (0.17-0.83)	5	0.63 (0.26-1.52)	-	-	-	-	-	-
Bosutinib	L01	L01EA04	0	20	1.14 (0.74-1.78)	11	0.99 (0.55-1.79)	9	1.76 (0.92-3.39)	-	-	-	-	-	-	-	-
Botulinum toxin	M03	M03AX01	0	20	0.12 (0.08-0.18)	15	0.14 (0.08-0.23)	5	0.10 (0.04-0.25)	-	-	-	-	-	-	-	-
Deferasirox	V03	V03AC03	0	20	0.30 (0.20-0.47)	7	0.17 (0.08-0.35)	12	0.63 (0.36-1.10)	2	0.21 (0.05-0.85)	-	-	-	-	-	-
Etravirine	J05	J05AG04	3	20	1.84 (1.19-2.86)	7	1.01 (0.48-2.12)	8	2.52 (1.26-5.05)	5	3.22 (1.34-7.75)	-	-	-	-	-	-
Glatiramer acetate	L03	L03AX13	0	20	0.14 (0.09-0.21)	6	0.07 (0.03-0.15)	11	0.26 (0.14-0.47)	1	0.05 (0.01-0.34)	1	0.15 (0.02-1.08)	1	0.84 (0.12-5.99)	-	-
Lanthanum carbonate	V03	V03AE03	2	20	1.71 (1.10-2.65)	8	1.07 (0.54-2.15)	10	2.93 (1.57-5.44)	2	1.19 (0.30-4.78)	1	1.86 (0.26-13.23)	-	-	-	-
Minocycline	J01	J01AA08	0	20	0.62 (0.40-0.96)	14	0.68 (0.40-1.15)	6	0.63 (0.28-1.41)	3	0.65 (0.21-2.01)	-	-	-	-	-	-
Mitotane	L01	L01XX23	2	20	7.88 (5.06-12.27)	19	11.77 (7.47-18.54)	-	-	-	-	1	8.45 (1.19-60.08)	-	-	-	-
Paricalcitol	H05	H05BX02	0	20	0.55 (0.35-0.85)	6	0.26 (0.12-0.57)	11	1.03 (0.57-1.86)	3	0.57 (0.18-1.78)	-	-	-	-	-	-
Sarilumab	L04	L04AC14	0	20	0.65 (0.42-1.01)	19	0.97 (0.62-1.53)	1	0.11 (0.02-0.79)	3	0.68 (0.22-2.12)	-	-	-	-	-	-
Stavudine	J05	J05AF04	3	20	1.60 (1.03-2.48)	16	2.01 (1.23-3.29)	3	0.82 (0.26-2.54)	6	3.36 (1.51-7.48)	1	1.74 (0.25-12.38)	-	-	-	-
Suvorexant	N05	N05CM19	0	20	0.67 (0.43-1.04)	14	0.74 (0.44-1.25)	4	0.46 (0.17-1.22)	1	0.23 (0.03-1.67)	3	2.20 (0.71-6.83)	-	-	-	-
Armodafinil	N06	N06BA13	0	19	0.37 (0.24-0.59)	12	0.37 (0.21-0.65)	3	0.20 (0.07-0.63)	2	0.28 (0.07-1.10)	2	0.86 (0.22-3.45)	-	-	-	-
Basiliximab	L04	L04AC02	1	19	0.85 (0.54-1.33)	4	0.28 (0.11-0.75)	5	0.77 (0.32-1.84)	11	3.46 (1.91-6.24)	-	-	-	-	-	-
Biotin	A11	A11HA05	0	19	0.30 (0.19-0.47)	11	0.27 (0.15-0.49)	7	0.38 (0.18-0.79)	1	0.11 (0.02-0.78)	2	0.69 (0.17-2.76)	-	-	-	-
Blinatumomab	L01	L01FX07	0	19	1.11 (0.71-1.75)	9	0.83 (0.43-1.59)	8	1.60 (0.80-3.21)	-	-	1	1.28 (0.18-9.08)	1	7.11 (1.00-50.61)	-	-
Calcitonin (salmon synthetic)	H05	H05BA01	2	19	2.52 (1.61-3.96)	9	1.87 (0.97-3.60)	9	4.08 (2.12-7.85)	2	1.85 (0.46-7.40)	-	-	-	-	-	-
Entacapone	N04	N04BX02	0	19	1.32 (0.84-2.06)	9	0.98 (0.51-1.88)	7	1.66 (0.79-3.48)	3	1.45 (0.47-4.51)	-	-	-	-	-	-
Isotretinoin	D10	D10BA01	0	19	0.17 (0.11-0.26)	13	0.18 (0.10-0.31)	6	0.18 (0.08-0.40)	1	0.06 (0.01-0.43)	1	0.19 (0.03-1.35)	-	-	-	-
Liothyronine sodium	H03	H03AA02	0	19	0.73 (0.46-1.14)	11	0.66 (0.37-1.19)	8	1.05 (0.52-2.09)	1	0.27 (0.04-1.90)	1	0.83 (0.12-5.92)	1	4.63 (0.65-32.99)	-	-
Panitumumab	L01	L01FE02	0	19	0.62 (0.39-0.97)	18	0.92 (0.58-1.46)	1	0.11 (0.02-0.79)	1	0.23 (0.03-1.62)	-	-	-	-	-	-
Pethidine	N02	N02AB02	1	19	0.97 (0.62-1.52)	9	0.72 (0.38-1.39)	13	2.27 (1.32-3.92)	1	0.36 (0.05-2.54)	-	-	-	-	-	-
Riociguat	C02	C02KX05	0	19	0.31 (0.20-0.48)	3	0.08 (0.02-0.24)	14	0.77 (0.46-1.31)	1	0.11 (0.02-0.80)	1	0.35 (0.05-2.50)	-	-	-	-
Temozolomide	L01	L01AX03	0	19	0.46 (0.29-0.72)	11	0.42 (0.23-0.76)	8	0.66 (0.33-1.33)	-	-	-	-	-	-	-	-
Timolol	C07	C07AA06	0	19	0.91 (0.58-1.43)	8	0.60 (0.30-1.20)	11	1.80 (1.00-3.26)	2	0.67 (0.17-2.68)	-	-	-	-	-	-
Tirofiban	B01	B01AC17	3	19	2.68 (1.71-4.22)	1	0.22 (0.03-1.57)	11	5.31 (2.94-9.60)	-	-	8	24.71 (12.32-49.52)	-	-	-	-
Trandolapril	C09	C09AA10	3	19	4.54 (2.89-7.14)	6	2.24 (1.00-4.99)	15	12.26 (7.37-20.39)	1	1.66 (0.23-11.77)	-	-	-	-	-	-
Vedolizumab	L04	L04AA33	0	19	0.15 (0.10-0.24)	5	0.06 (0.03-0.15)	13	0.36 (0.21-0.62)	-	-	-	-	1	0.99 (0.14-7.04)	-	-
Alprostadil	C01	C01EA01	1	18	1.49 (0.94-2.37)	8	1.04 (0.52-2.08)	8	2.27 (1.13-4.54)	1	0.58 (0.08-4.11)	1	1.81 (0.25-12.83)	-	-	1	55.25 (7.66-398.32)
Anakinra	L04	L04AC03	0	18	0.55 (0.35-0.88)	3	0.15 (0.05-0.45)	14	1.48 (0.87-2.50)	-	-	1	0.67 (0.09-4.78)	-	-	-	-
Buprenorphine, combinations	N07	N07BC51	0	18	0.30 (0.19-0.48)	13	0.34 (0.20-0.59)	5	0.29 (0.12-0.69)	-	-	1	0.37 (0.05-2.61)	-	-	-	-
Cefoxitin	J01	J01DC01	2	18	8.28 (5.19-13.21)	17	12.29 (7.60-19.87)	1	1.54 (0.22-10.97)	1	3.16 (0.44-22.46)	-	-	-	-	-	-
Lorlatinib	L01	L01ED05	3	18	2.82 (1.77-4.48)	17	4.19 (2.60-6.75)	1	0.53 (0.08-3.78)	-	-	-	-	1	18.92 (2.66-134.73)	-	-
Naloxone	A06	A06AH04	2	18	2.19 (1.38-3.48)	8	1.53 (0.76-3.06)	9	3.74 (1.94-7.20)	3	2.55 (0.82-7.91)	-	-	-	-	-	-
Orlistat	A08	A08AB01	0	18	0.27 (0.17-0.43)	8	0.19 (0.10-0.38)	9	0.47 (0.24-0.90)	1	0.11 (0.01-0.75)	2	0.66 (0.17-2.65)	-	-	-	-
Sirolimus	L01	L01EG04	0	18	0.43 (0.27-0.68)	7	0.26 (0.12-0.55)	11	0.90 (0.50-1.62)	-	-	-	-	-	-	-	-
Terlipressin	H01	H01BA04	3	18	43.15 (26.49-70.30)	16	59.59 (35.63-99.67)	4	30.15 (11.18-81.27)	-	-	2	95.17 (23.59-383.87)	-	-	-	-
Triamcinolone	H02	H02AB08	0	18	0.31 (0.19-0.49)	11	0.30 (0.16-0.54)	5	0.29 (0.12-0.71)	3	0.36 (0.12-1.12)	1	0.38 (0.05-2.66)	1	2.09 (0.29-14.85)	-	-
Bimatoprost	S01	S01EE03	0	17	0.25 (0.16-0.41)	12	0.28 (0.16-0.50)	5	0.26 (0.11-0.62)	1	0.11 (0.01-0.75)	1	0.33 (0.05-2.33)	-	-	-	-
Diphenhydramine, combinations	R06	R06AA52	0	17	1.02 (0.63-1.64)	15	1.41 (0.85-2.35)	2	0.41 (0.10-1.64)	-	-	-	-	-	-	-	-
Eculizumab	L04	L04AA25	0	17	0.14 (0.09-0.23)	5	0.06 (0.03-0.16)	11	0.31 (0.17-0.56)	1	0.06 (0.01-0.41)	-	-	-	-	-	-
Eletriptan	N02	N02CC06	0	17	0.89 (0.56-1.44)	9	0.74 (0.39-1.43)	3	0.54 (0.17-1.67)	5	1.84 (0.77-4.43)	-	-	-	-	-	-
Epirubicin	L01	L01DB03	2	17	1.69 (1.05-2.71)	16	2.50 (1.53-4.08)	2	0.68 (0.17-2.71)	1	0.69 (0.10-4.92)	1	2.16 (0.30-15.34)	-	-	1	66.04 (9.16-476.20)
Ertapenem	J01	J01DH03	1	17	1.19 (0.74-1.92)	7	0.77 (0.37-1.62)	10	2.40 (1.29-4.47)	1	0.49 (0.07-3.49)	1	1.53 (0.22-10.88)	-	-	-	-
Ethambutol	J04	J04AK02	4	17	2.94 (1.83-4.74)	8	2.17 (1.08-4.34)	5	2.95 (1.23-7.09)	7	8.47 (4.03-17.79)	-	-	-	-	-	-
Foscarnet	J05	J05AD01	3	17	2.20 (1.37-3.55)	11	2.24 (1.24-4.04)	11	4.87 (2.69-8.81)	3	2.71 (0.87-8.41)	-	-	-	-	-	-
Ivosidenib	L01	L01XX62	3	17	5.42 (3.36-8.75)	16	8.02 (4.90-13.14)	1	1.08 (0.15-7.65)	-	-	-	-	1	38.25 (5.37-272.54)	-	-
Pasireotide	H01	H01CB05	2	17	3.85 (2.39-6.21)	15	5.34 (3.21-8.88)	1	0.77 (0.11-5.46)	-	-	1	4.91 (0.69-34.89)	-	-	-	-
Ponatinib	L01	L01EA05	1	17	1.50 (0.93-2.41)	7	0.97 (0.46-2.03)	10	3.02 (1.62-5.61)	-	-	-	-	-	-	-	-
Selpercatinib	L01	L01EX22	2	17	14.38 (8.86-23.35)	17	22.63 (13.94-36.75)	-	-	-	-	-	-	-	-	-	-
Sugammadex	V03	V03AB35	2	17	3.54 (2.19-5.70)	1	0.32 (0.05-2.30)	15	10.69 (6.43-17.78)	1	1.45 (0.20-10.27)	-	-	-	-	-	-
Zolmitriptan	N02	N02CC03	1	17	1.09 (0.68-1.76)	10	1.01 (0.54-1.88)	5	1.10 (0.46-2.64)	1	0.45 (0.06-3.19)	-	-	1	7.79 (1.09-55.45)	-	-
Aclidinium bromide	R03	R03BB05	0	16	1.09 (0.67-1.78)	14	1.50 (0.89-2.54)	2	0.47 (0.12-1.86)	-	-	-	-	-	-	-	-
Apalutamide	L02	L02BB05	0	16	1.08 (0.66-1.76)	12	1.27 (0.72-2.24)	4	0.92 (0.35-2.45)	-	-	-	-	-	-	-	-
Atovaquone	P01	P01AX06	0	16	1.33 (0.81-2.17)	13	1.69 (0.98-2.92)	1	0.28 (0.04-2.01)	-	-	2	3.62 (0.90-14.47)	-	-	-	-
Betaxolol	C07	C07AB05	2	16	5.97 (3.64-9.79)	15	8.80 (5.28-14.65)	1	1.26 (0.18-8.95)	-	-	-	-	-	-	-	-
Cefdinir	J01	J01DD15	0	16	1.03 (0.63-1.68)	9	0.91 (0.47-1.74)	6	1.32 (0.59-2.93)	1	0.45 (0.06-3.18)	-	-	-	-	-	-
Ceritinib	L01	L01ED02	2	16	2.75 (1.68-4.49)	15	4.05 (2.44-6.73)	1	0.58 (0.08-4.15)	-	-	-	-	-	-	-	-
Codeine and paracetamol	N02	N02AJ06	1	16	1.25 (0.76-2.04)	14	1.72 (1.02-2.90)	6	1.60 (0.72-3.56)	-	-	-	-	-	-	-	-
Colestyramine	C10	C10AC01	0	16	0.69 (0.42-1.12)	4	0.27 (0.10-0.72)	10	1.47 (0.79-2.74)	-	-	2	1.88 (0.47-7.52)	-	-	-	-
Dacarbazine	L01	L01AX04	0	16	1.13 (0.69-1.85)	9	1.00 (0.52-1.93)	8	1.94 (0.97-3.89)	1	0.50 (0.07-3.52)	-	-	-	-	-	-
Ganciclovir	J05	J05AB06	0	16	0.80 (0.49-1.30)	4	0.31 (0.12-0.83)	6	1.02 (0.46-2.28)	5	1.74 (0.73-4.19)	2	2.18 (0.54-8.71)	-	-	-	-
Iopamidol	V08	V08AB04	3	16	2.72 (1.67-4.46)	2	0.53 (0.13-2.13)	8	4.65 (2.32-9.32)	6	7.14 (3.20-15.91)	-	-	-	-	-	-
Miconazole	J02	J02AB01	1	16	0.88 (0.54-1.44)	13	1.12 (0.65-1.94)	1	0.19 (0.03-1.33)	4	1.54 (0.58-4.10)	-	-	2	13.38 (3.33-53.71)	-	-
Minoxidil	C02	C02DC01	0	16	0.19 (0.12-0.31)	4	0.08 (0.03-0.20)	11	0.45 (0.25-0.82)	-	-	1	0.26 (0.04-1.87)	-	-	-	-
Neostigmine	N07	N07AA01	3	16	4.86 (2.97-7.96)	5	2.37 (0.98-5.70)	8	8.28 (4.13-16.59)	5	10.56 (4.39-25.43)	1	6.56 (0.92-46.67)	-	-	-	-
Potassium clorazepate	N05	N05BA05	3	16	4.61 (2.81-7.54)	8	3.60 (1.80-7.22)	5	4.89 (2.03-11.77)	1	2.00 (0.28-14.18)	2	12.47 (3.11-49.93)	-	-	-	-
Propylthiouracil	H03	H03BA02	3	16	4.46 (2.73-7.31)	6	2.61 (1.17-5.83)	11	10.48 (5.79-18.97)	-	-	-	-	-	-	-	-
Salmeterol	R03	R03AC12	1	16	0.75 (0.46-1.23)	3	0.22 (0.07-0.69)	13	2.10 (1.22-3.61)	-	-	-	-	-	-	-	-
Saquinavir	J05	J05AE01	3	16	6.83 (4.17-11.20)	6	3.98 (1.78-8.89)	2	2.88 (0.72-11.53)	9	26.76 (13.87-51.62)	-	-	-	-	-	-
Tapentadol	N02	N02AX06	0	16	0.20 (0.12-0.33)	13	0.26 (0.15-0.45)	3	0.13 (0.04-0.41)	-	-	-	-	-	-	-	-
Teriflunomide	L04	L04AA31	0	16	0.15 (0.09-0.24)	6	0.09 (0.04-0.19)	10	0.32 (0.17-0.59)	-	-	-	-	-	-	-	-
Vilanterol and fluticasone furoate	R03	R03AK10	0	16	0.22 (0.13-0.35)	5	0.11 (0.04-0.25)	9	0.42 (0.22-0.80)	-	-	-	-	2	3.29 (0.82-13.21)	-	-
Binimetinib	L01	L01EE03	0	15	1.19 (0.72-1.97)	13	1.62 (0.94-2.79)	2	0.54 (0.14-2.17)	-	-	-	-	-	-	-	-
Bleomycin	L01	L01DC01	1	15	0.94 (0.56-1.55)	6	0.59 (0.26-1.31)	8	1.71 (0.85-3.42)	-	-	-	-	1	7.57 (1.06-53.88)	-	-
Clemastine	R06	R06AA04	3	15	6.39 (3.83-10.64)	10	6.66 (3.57-12.43)	3	4.32 (1.39-13.42)	2	5.89 (1.47-23.58)	1	9.17 (1.29-65.21)	-	-	-	-
Desonide	D07	D07AB08	1	15	1.58 (0.95-2.63)	2	0.33 (0.08-1.32)	10	3.61 (1.94-6.72)	1	0.74 (0.10-5.23)	2	4.60 (1.15-18.42)	-	-	-	-
Edoxaban	B01	B01AF03	2	15	2.13 (1.28-3.54)	6	1.34 (0.60-2.98)	3	1.46 (0.47-4.52)	5	4.97 (2.07-11.96)	1	3.09 (0.44-21.99)	-	-	-	-
Erenumab	N02	N02CD01	0	15	0.14 (0.09-0.24)	10	0.15 (0.08-0.28)	3	0.10 (0.03-0.30)	-	-	2	0.42 (0.10-1.67)	-	-	-	-
Interferon beta-1b	L03	L03AB08	0	15	0.26 (0.16-0.43)	2	0.05 (0.01-0.22)	11	0.65 (0.36-1.18)	1	0.12 (0.02-0.86)	1	0.38 (0.05-2.69)	-	-	-	-
Irinotecan	L01	L01CE02	0	15	0.69 (0.42-1.15)	3	0.22 (0.07-0.68)	11	1.74 (0.96-3.15)	-	-	1	1.01 (0.14-7.17)	-	-	-	-
Nitric oxide	R07	R07AX01	3	15	2.33 (1.40-3.87)	7	1.70 (0.81-3.58)	8	4.24 (2.12-8.50)	3	3.25 (1.05-10.09)	2	6.76 (1.69-27.05)	-	-	-	-
Tofacitinib	L04	L04AA29	0	15	0.04 (0.02-0.06)	4	0.02 (0.01-0.04)	10	0.09 (0.05-0.16)	-	-	1	0.05 (0.01-0.39)	1	0.30 (0.04-2.16)	-	-
Ustekinumab	L04	L04AC05	0	15	0.08 (0.05-0.13)	3	0.02 (0.01-0.08)	11	0.19 (0.11-0.35)	-	-	-	-	-	-	-	-
Zidovudine and lamivudine	J05	J05AR01	0	15	0.75 (0.45-1.24)	12	0.94 (0.53-1.66)	2	0.34 (0.09-1.36)	4	1.40 (0.52-3.72)	-	-	-	-	-	-
Atorvastatin and amlodipine	C10	C10BX03	1	14	1.44 (0.85-2.44)	12	1.95 (1.10-3.43)	2	0.70 (0.18-2.82)	-	-	-	-	-	-	-	-
Daunorubicin	L01	L01DB02	3	14	5.70 (3.36-9.67)	6	3.81 (1.71-8.51)	9	12.50 (6.48-24.10)	-	-	-	-	-	-	-	-
Decitabine	L01	L01BC08	0	14	1.31 (0.77-2.21)	8	1.17 (0.59-2.35)	6	1.91 (0.86-4.26)	-	-	-	-	-	-	-	-
Etelcalcetide	H05	H05BX04	2	14	2.03 (1.20-3.43)	12	2.73 (1.55-4.82)	2	0.99 (0.25-3.95)	-	-	-	-	-	-	-	-
Fampridine	N07	N07XX07	0	14	0.08 (0.05-0.13)	12	0.11 (0.06-0.19)	2	0.04 (0.01-0.15)	-	-	-	-	-	-	-	-
Flurbiprofen	M01	M01AE09	2	14	4.37 (2.58-7.40)	13	6.37 (3.69-11.01)	1	1.06 (0.15-7.51)	-	-	-	-	-	-	-	-
Ibandronic acid	M05	M05BA06	0	14	0.23 (0.13-0.38)	7	0.18 (0.09-0.37)	4	0.22 (0.08-0.59)	-	-	3	1.07 (0.34-3.31)	-	-	-	-
Isavuconazole	J02	J02AC05	2	14	2.50 (1.48-4.24)	12	3.37 (1.91-5.95)	3	1.83 (0.59-5.68)	-	-	-	-	-	-	-	-
Ketorolac	M01	M01AB15	1	14	1.24 (0.73-2.10)	2	0.28 (0.07-1.11)	12	3.64 (2.07-6.42)	3	1.86 (0.60-5.77)	-	-	-	-	-	-
Levocarnitine	A16	A16AA01	2	14	2.37 (1.40-4.01)	8	2.13 (1.06-4.26)	4	2.31 (0.87-6.16)	1	1.18 (0.17-8.39)	2	7.37 (1.84-29.52)	-	-	-	-
Linaclotide	A06	A06AX04	0	14	0.28 (0.17-0.48)	8	0.26 (0.13-0.51)	5	0.35 (0.14-0.84)	1	0.14 (0.02-1.01)	-	-	-	-	-	-
Milnacipran	N06	N06AX17	0	14	0.96 (0.57-1.61)	7	0.75 (0.36-1.58)	7	1.64 (0.78-3.43)	-	-	2	2.98 (0.74-11.93)	-	-	-	-
Pancuronium	M03	M03AC01	3	14	17.57 (10.28-30.03)	-	-	3	12.44 (3.99-38.78)	12	105.07 (58.97-187.20)	-	-	-	-	-	-
Parathyroid hormone	H05	H05AA03	0	14	1.21 (0.71-2.04)	10	1.35 (0.73-2.52)	2	0.59 (0.15-2.36)	-	-	2	3.76 (0.94-15.05)	-	-	-	-
Protamine	V03	V03AB14	2	14	3.13 (1.85-5.30)	-	-	14	10.74 (6.34-18.17)	-	-	-	-	-	-	-	-
Rasburicase	V03	V03AF07	2	14	3.16 (1.87-5.35)	6	2.12 (0.95-4.73)	8	6.17 (3.08-12.37)	-	-	-	-	-	-	-	-
Ropivacaine	N01	N01BB09	3	14	3.92 (2.31-6.64)	6	2.63 (1.18-5.86)	6	5.72 (2.56-12.76)	2	3.89 (0.97-15.58)	-	-	-	-	-	-
Semaglutide	A10	A10BJ06	0	14	0.27 (0.16-0.45)	4	0.12 (0.04-0.32)	10	0.65 (0.35-1.21)	-	-	-	-	-	-	-	-
Valsartan and amlodipine	C09	C09DB01	0	14	0.52 (0.31-0.88)	8	0.47 (0.23-0.94)	5	0.64 (0.26-1.53)	2	0.52 (0.13-2.08)	-	-	-	-	-	-
Atracurium	M03	M03AC04	3	13	9.30 (5.36-16.12)	2	2.20 (0.55-8.83)	8	19.42 (9.66-39.04)	4	19.72 (7.37-52.76)	1	15.29 (2.15-108.80)	-	-	-	-
Azelastine	R06	R06AX19	0	13	0.44 (0.25-0.75)	5	0.26 (0.11-0.64)	7	0.81 (0.39-1.70)	1	0.24 (0.03-1.68)	-	-	1	4.09 (0.58-29.15)	-	-
Brinzolamide	S01	S01EC04	1	13	0.67 (0.39-1.15)	8	0.65 (0.32-1.29)	1	0.18 (0.02-1.25)	-	-	2	2.24 (0.56-8.98)	2	12.51 (3.11-50.21)	-	-
Bupivacaine, combinations	N01	N01BB51	1	13	1.72 (1.00-2.96)	4	0.83 (0.31-2.21)	10	4.53 (2.43-8.43)	-	-	-	-	-	-	-	-
Certolizumab pegol	L04	L04AB05	0	13	0.06 (0.04-0.11)	4	0.03 (0.01-0.08)	8	0.13 (0.07-0.26)	-	-	1	0.10 (0.01-0.74)	-	-	-	-
Misoprostol	G02	G02AD06	0	13	0.57 (0.33-0.97)	7	0.48 (0.23-1.01)	5	0.75 (0.31-1.79)	4	1.22 (0.46-3.25)	1	0.95 (0.13-6.75)	-	-	-	-
Nicardipine	C08	C08CA04	2	13	3.64 (2.11-6.29)	5	2.19 (0.91-5.27)	7	6.69 (3.18-14.06)	2	3.90 (0.97-15.60)	-	-	-	-	-	-
Palonosetron	A04	A04AA05	1	13	1.40 (0.81-2.42)	5	0.85 (0.35-2.04)	7	2.58 (1.23-5.43)	1	0.75 (0.11-5.36)	-	-	-	-	-	-
Phentermine	A08	A08AA01	0	13	0.97 (0.57-1.68)	5	0.59 (0.24-1.41)	7	1.80 (0.86-3.77)	1	0.52 (0.07-3.72)	2	3.27 (0.82-13.10)	-	-	-	-
Procainamide	C01	C01BA02	4	13	73.66 (40.64-133.52)	4	31.37 (11.47-85.78)	7	124.60 (57.34-270.78)	5	177.28 (71.64-438.67)	2	212.58 (52.19-865.97)	-	-	-	-
Vilanterol, umeclidinium bromide and fluticasone furoate	R03	R03AL08	0	13	0.27 (0.16-0.47)	12	0.40 (0.23-0.70)	1	0.07 (0.01-0.51)	-	-	-	-	-	-	-	-
Vinorelbine	L01	L01CA04	0	13	0.90 (0.52-1.54)	8	0.87 (0.43-1.73)	5	1.18 (0.49-2.83)	-	-	-	-	-	-	-	-
Amiloride	C03	C03DB01	3	12	6.17 (3.49-10.92)	6	4.82 (2.16-10.75)	6	10.49 (4.70-23.43)	-	-	-	-	-	-	-	-
Aminophylline	R03	R03DA05	3	12	3.50 (1.98-6.18)	5	2.28 (0.95-5.49)	7	6.96 (3.31-14.64)	4	8.13 (3.04-21.69)	-	-	-	-	-	-
Baricitinib	L04	L04AA37	1	12	0.86 (0.49-1.51)	4	0.45 (0.17-1.20)	4	0.98 (0.37-2.61)	-	-	4	6.25 (2.34-16.67)	-	-	-	-
Clofarabine	L01	L01BB06	1	12	1.74 (0.98-3.06)	8	1.82 (0.91-3.64)	5	2.47 (1.03-5.95)	-	-	-	-	-	-	-	-
Eribulin	L01	L01XX41	1	12	1.50 (0.85-2.64)	12	2.35 (1.34-4.15)	-	-	-	-	-	-	-	-	-	-
Fludrocortisone	H02	H02AA02	3	12	2.78 (1.58-4.91)	9	3.28 (1.70-6.31)	9	7.14 (3.71-13.76)	-	-	-	-	-	-	-	-
Glasdegib	L01	L01XJ03	2	12	11.39 (6.41-20.23)	12	17.92 (10.09-31.83)	-	-	-	-	-	-	-	-	-	-
Ibutilide	C01	C01BD05	4	12	299.16 (140.03-639.16)	5	133.69 (50.62-353.07)	5	291.23 (110.27-769.18)	6	749.76 (302.51-1858.28)	-	-	-	-	-	-
Iodixanol	V08	V08AB09	1	12	1.73 (0.98-3.05)	-	-	12	5.94 (3.37-10.47)	-	-	-	-	-	-	-	-
Lamivudine, abacavir and dolutegravir	J05	J05AR13	0	12	0.90 (0.51-1.59)	6	0.71 (0.32-1.58)	6	1.55 (0.69-3.44)	-	-	-	-	-	-	-	-
Levocetirizine	R06	R06AE09	0	12	0.41 (0.23-0.72)	7	0.37 (0.18-0.79)	2	0.23 (0.06-0.93)	3	0.71 (0.23-2.22)	-	-	1	4.13 (0.58-29.42)	-	-
Nelfinavir	J05	J05AE04	3	12	2.24 (1.27-3.95)	8	2.34 (1.17-4.69)	4	2.54 (0.95-6.79)	8	10.45 (5.21-20.93)	-	-	-	-	-	-
Nirmatrelvir and ritonavir	J05	J05AE30	0	12	0.17 (0.09-0.29)	6	0.13 (0.06-0.29)	4	0.19 (0.07-0.51)	1	0.10 (0.01-0.69)	1	0.30 (0.04-2.15)	-	-	-	-
Olaparib	L01	L01XK01	0	12	0.43 (0.24-0.76)	10	0.56 (0.30-1.05)	2	0.25 (0.06-0.98)	-	-	-	-	-	-	-	-
Phenazopyridine	G04	G04BX06	0	12	1.51 (0.86-2.66)	7	1.38 (0.66-2.90)	5	2.15 (0.89-5.17)	-	-	-	-	-	-	-	-
Pirfenidone	L04	L04AX05	0	12	0.14 (0.08-0.24)	2	0.04 (0.01-0.14)	10	0.39 (0.21-0.72)	-	-	-	-	-	-	-	-
Pseudoephedrine	R01	R01BA02	0	12	0.76 (0.43-1.34)	6	0.60 (0.27-1.33)	5	1.08 (0.45-2.60)	-	-	1	1.38 (0.19-9.82)	-	-	-	-
Saxagliptin	A10	A10BH03	0	12	0.58 (0.33-1.03)	8	0.61 (0.31-1.22)	4	0.67 (0.25-1.78)	-	-	-	-	-	-	-	-
Somatropin	H01	H01AC01	0	12	0.12 (0.07-0.20)	8	0.12 (0.06-0.24)	3	0.10 (0.03-0.31)	-	-	1	0.21 (0.03-1.49)	-	-	-	-
Zaleplon	N05	N05CF03	3	12	3.58 (2.03-6.32)	6	2.80 (1.26-6.25)	7	7.13 (3.39-14.98)	2	4.15 (1.04-16.61)	-	-	-	-	-	-
Acetazolamide	S01	S01EC01	0	11	1.06 (0.59-1.91)	6	0.91 (0.41-2.02)	6	1.98 (0.89-4.40)	2	1.35 (0.34-5.39)	-	-	-	-	-	-
Cobicistat	V03	V03AX03	2	11	9.96 (5.47-18.13)	11	15.67 (8.61-28.52)	-	-	-	-	-	-	-	-	-	-
Emtricitabine, tenofovir disoproxil, elvitegravir and cobicistat	J05	J05AR09	0	11	0.29 (0.16-0.52)	8	0.33 (0.16-0.66)	1	0.09 (0.01-0.63)	-	-	2	1.14 (0.29-4.57)	-	-	-	-
Etodolac	M01	M01AB08	0	11	0.76 (0.42-1.36)	5	0.54 (0.22-1.30)	5	1.18 (0.49-2.83)	3	1.44 (0.47-4.48)	-	-	-	-	-	-
Oxymetazoline	S01	S01GA04	1	11	0.98 (0.54-1.78)	2	0.28 (0.07-1.12)	9	2.75 (1.43-5.30)	1	0.62 (0.09-4.44)	-	-	-	-	-	-
Perampanel	N03	N03AX22	0	11	0.89 (0.49-1.61)	8	1.02 (0.51-2.03)	3	0.83 (0.27-2.57)	1	0.57 (0.08-4.01)	1	1.76 (0.25-12.53)	-	-	-	-
Primidone	N03	N03AA03	0	11	0.51 (0.28-0.92)	5	0.37 (0.15-0.88)	5	0.80 (0.33-1.92)	-	-	1	1.02 (0.14-7.22)	-	-	-	-
Prucalopride	A06	A06AX05	2	11	3.45 (1.90-6.24)	11	5.42 (3.00-9.82)	-	-	-	-	-	-	-	-	-	-
Topotecan	L01	L01CE01	0	11	0.73 (0.40-1.32)	4	0.42 (0.16-1.11)	7	1.59 (0.76-3.34)	-	-	-	-	-	-	-	-
Trimipramine	N06	N06AA06	2	11	11.55 (6.34-21.06)	9	14.79 (7.63-28.66)	1	3.50 (0.49-24.92)	-	-	1	22.35 (3.14-159.18)	-	-	-	-
Upadacitinib	L04	L04AA44	0	11	0.16 (0.09-0.29)	-	-	11	0.56 (0.31-1.00)	-	-	-	-	-	-	-	-
Vilanterol and umeclidinium bromide	R03	R03AL03	0	11	0.31 (0.17-0.56)	6	0.26 (0.12-0.59)	3	0.29 (0.09-0.89)	1	0.20 (0.03-1.39)	-	-	1	3.40 (0.48-24.23)	-	-
Aminocaproic acid	B02	B02AA01	2	10	3.35 (1.80-6.24)	3	1.57 (0.51-4.88)	7	8.02 (3.81-16.86)	1	2.33 (0.33-16.56)	-	-	-	-	-	-
Amoxapine	N06	N06AA17	2	10	9.61 (5.13-18.01)	8	12.04 (5.98-24.24)	2	6.45 (1.61-25.90)	1	6.59 (0.93-46.89)	-	-	-	-	-	-
Anagrelide	L01	L01XX35	2	10	2.11 (1.14-3.94)	6	1.99 (0.89-4.44)	6	4.34 (1.95-9.67)	2	2.95 (0.74-11.81)	-	-	-	-	-	-
Belinostat	L01	L01XH04	2	10	21.01 (11.11-39.72)	10	33.05 (17.48-62.50)	-	-	-	-	-	-	-	-	-	-
Canagliflozin	A10	A10BK02	0	10	0.13 (0.07-0.25)	5	0.11 (0.04-0.25)	5	0.23 (0.10-0.55)	-	-	-	-	-	-	-	-
Carmustine	L01	L01AD01	1	10	0.88 (0.47-1.63)	3	0.41 (0.13-1.28)	7	2.10 (1.00-4.41)	-	-	-	-	-	-	-	-
Desipramine	N06	N06AA01	2	10	3.42 (1.84-6.38)	7	3.76 (1.79-7.91)	2	2.33 (0.58-9.33)	1	2.38 (0.34-16.92)	1	7.43 (1.05-52.82)	-	-	-	-
Dexamfetamine	N06	N06BA02	0	10	0.70 (0.37-1.29)	10	1.09 (0.59-2.04)	-	-	1	0.49 (0.07-3.46)	-	-	-	-	-	-
Dexrazoxane	V03	V03AF02	2	10	6.14 (3.29-11.47)	1	0.95 (0.13-6.77)	8	16.78 (8.35-33.72)	1	4.24 (0.60-30.17)	-	-	-	-	-	-
Elotuzumab	L01	L01FX08	0	10	0.86 (0.46-1.59)	8	1.08 (0.54-2.16)	2	0.59 (0.15-2.34)	-	-	-	-	-	-	-	-
Eslicarbazepine	N03	N03AF04	1	10	1.67 (0.90-3.11)	7	1.84 (0.87-3.86)	8	4.58 (2.29-9.17)	-	-	-	-	-	-	-	-
Flucytosine	J02	J02AX01	3	10	4.63 (2.48-8.63)	6	4.35 (1.95-9.70)	2	3.14 (0.78-12.58)	3	9.65 (3.11-30.01)	-	-	-	-	-	-
Mepolizumab	R03	R03DX09	0	10	0.14 (0.08-0.27)	2	0.04 (0.01-0.18)	8	0.39 (0.20-0.78)	-	-	-	-	-	-	-	-
Pentamidine isethionate	P01	P01CX01	4	10	3.83 (2.05-7.14)	6	3.60 (1.61-8.03)	1	1.30 (0.18-9.23)	4	10.67 (4.00-28.51)	-	-	1	46.13 (6.47-328.71)	-	-
Pimecrolimus	D11	D11AH02	1	10	1.08 (0.58-2.00)	5	0.85 (0.35-2.03)	1	0.37 (0.05-2.61)	1	0.75 (0.11-5.35)	3	7.06 (2.27-21.91)	-	-	-	-
Potassium iodide	V03	V03AB21	3	10	4.45 (2.39-8.30)	8	5.59 (2.79-11.21)	2	3.02 (0.75-12.10)	4	12.40 (4.64-33.13)	-	-	-	-	-	-
Alendronic acid and colecalciferol	M05	M05BB03	1	9	1.24 (0.65-2.39)	1	0.22 (0.03-1.54)	7	3.31 (1.58-6.96)	-	-	2	6.03 (1.51-24.15)	-	-	-	-
Betamethasone	H02	H02AB01	0	9	0.52 (0.27-1.01)	5	0.46 (0.19-1.10)	4	0.80 (0.30-2.13)	-	-	-	-	-	-	-	-
Cabergoline	N04	N04BC06	1	9	0.91 (0.47-1.74)	3	0.47 (0.15-1.47)	7	2.42 (1.15-5.07)	1	0.71 (0.10-5.01)	-	-	-	-	-	-
Canakinumab	L04	L04AC08	0	9	0.40 (0.21-0.77)	-	-	9	1.37 (0.71-2.63)	-	-	-	-	-	-	-	-
Cannabidiol	N03	N03AX24	0	9	0.22 (0.11-0.42)	8	0.30 (0.15-0.60)	1	0.08 (0.01-0.58)	-	-	-	-	-	-	-	-
Desogestrel and ethinylestradiol	G03	G03AA09	0	9	1.40 (0.73-2.69)	6	1.47 (0.66-3.27)	3	1.60 (0.51-4.95)	-	-	-	-	-	-	-	-
Deutetrabenazine	N07	N07XX16	1	9	1.09 (0.57-2.09)	8	1.52 (0.76-3.05)	-	-	-	-	-	-	1	14.67 (2.06-104.50)	-	-
Dupilumab	D11	D11AH05	0	9	0.02 (0.01-0.04)	3	0.01 (0.00-0.04)	5	0.04 (0.02-0.11)	1	0.02 (0.00-0.13)	-	-	-	-	-	-
Emtricitabine, tenofovir disoproxil and efavirenz	J05	J05AR06	0	9	0.20 (0.10-0.38)	7	0.24 (0.11-0.50)	2	0.15 (0.04-0.60)	-	-	-	-	-	-	-	-
Fluticasone furoate	R03	R03BA09	0	9	0.46 (0.24-0.89)	5	0.40 (0.17-0.97)	4	0.70 (0.26-1.87)	-	-	-	-	-	-	-	-
Inotuzumab ozogamicin	L01	L01FB01	1	9	1.81 (0.94-3.49)	6	1.90 (0.85-4.24)	2	1.38 (0.34-5.51)	-	-	-	-	1	24.42 (3.43-173.98)	-	-
Insulin degludec	A10	A10AE06	0	9	0.23 (0.12-0.44)	7	0.28 (0.13-0.59)	1	0.09 (0.01-0.62)	-	-	1	0.56 (0.08-3.96)	-	-	-	-
Ivermectin	P02	P02CF01	0	9	0.75 (0.39-1.45)	4	0.52 (0.20-1.40)	3	0.86 (0.28-2.66)	2	1.17 (0.29-4.68)	1	1.82 (0.26-12.95)	-	-	-	-
Levodopa, decarboxylase inhibitor and COMT inhibitor	N04	N04BA03	0	9	0.74 (0.38-1.42)	8	1.04 (0.52-2.07)	1	0.28 (0.04-2.00)	-	-	-	-	-	-	-	-
Mepivacaine	N01	N01BB03	3	9	4.33 (2.24-8.36)	5	3.77 (1.56-9.07)	4	6.55 (2.45-17.51)	-	-	-	-	-	-	-	-
Methylthioninium chloride	V03	V03AB17	3	9	3.87 (2.01-7.47)	5	3.37 (1.40-8.11)	3	4.39 (1.41-13.65)	2	5.99 (1.49-23.98)	-	-	-	-	-	-
Midodrine	C01	C01CA17	2	9	2.19 (1.13-4.21)	5	1.90 (0.79-4.58)	4	3.32 (1.24-8.85)	-	-	-	-	-	-	-	-
Nintedanib	L01	L01EX09	0	9	0.20 (0.10-0.38)	1	0.03 (0.00-0.25)	8	0.61 (0.30-1.21)	-	-	-	-	-	-	-	-
Nisoldipine	C08	C08CA07	2	9	2.93 (1.52-5.65)	1	0.51 (0.07-3.62)	5	5.57 (2.31-13.40)	2	4.54 (1.13-18.20)	1	7.08 (1.00-50.35)	-	-	-	-
Oxytocin	H01	H01BB02	1	9	1.52 (0.79-2.93)	2	0.53 (0.13-2.12)	7	4.05 (1.93-8.50)	-	-	-	-	-	-	-	-
Polystyrene sulfonate	V03	V03AE01	2	9	3.30 (1.71-6.37)	6	3.45 (1.55-7.71)	2	2.50 (0.62-10.00)	1	2.55 (0.36-18.14)	-	-	-	-	-	-
Ranibizumab	S01	S01LA04	0	9	0.14 (0.07-0.27)	2	0.05 (0.01-0.20)	7	0.38 (0.18-0.80)	-	-	-	-	-	-	-	-
Romiplostim	B02	B02BX04	0	9	0.28 (0.14-0.53)	3	0.14 (0.05-0.45)	6	0.63 (0.28-1.40)	-	-	-	-	-	-	-	-
Sulfadiazine	J01	J01EC02	2	9	2.67 (1.39-5.15)	5	2.33 (0.97-5.60)	1	1.01 (0.14-7.18)	5	10.39 (4.31-25.01)	-	-	-	-	-	-
Telmisartan and diuretics	C09	C09DA07	1	9	1.55 (0.80-2.98)	4	1.08 (0.41-2.88)	-	-	6	7.24 (3.25-16.14)	1	3.75 (0.53-26.66)	-	-	-	-
Temsirolimus	L01	L01EG01	1	9	0.77 (0.40-1.48)	1	0.13 (0.02-0.95)	6	1.76 (0.79-3.92)	-	-	-	-	2	20.85 (5.19-83.73)	-	-
Timolol, combinations	S01	S01ED51	0	9	0.50 (0.26-0.96)	7	0.61 (0.29-1.28)	6	1.14 (0.51-2.53)	-	-	-	-	-	-	-	-
Triptorelin	L02	L02AE04	1	9	1.69 (0.88-3.26)	8	2.37 (1.18-4.74)	-	-	1	1.31 (0.18-9.33)	1	4.10 (0.58-29.12)	-	-	-	-
Vilazodone	N06	N06AX24	0	9	0.40 (0.21-0.77)	3	0.21 (0.07-0.65)	5	0.76 (0.32-1.82)	-	-	1	0.97 (0.14-6.87)	-	-	-	-
Acebutolol	C07	C07AB04	3	8	3.06 (1.53-6.13)	5	3.00 (1.24-7.22)	3	3.91 (1.26-12.15)	-	-	-	-	-	-	-	-
Alectinib	L01	L01ED03	0	8	0.78 (0.39-1.56)	7	1.08 (0.51-2.26)	-	-	-	-	1	2.13 (0.30-15.16)	-	-	-	-
Asciminib	L01	L01EA06	2	8	6.36 (3.16-12.80)	8	10.01 (4.98-20.14)	-	-	-	-	-	-	-	-	-	-
Cariprazine	N05	N05AX15	0	8	0.67 (0.33-1.34)	7	0.92 (0.44-1.93)	1	0.29 (0.04-2.03)	-	-	-	-	-	-	-	-
Droxidopa	C01	C01CA27	0	8	0.15 (0.07-0.30)	2	0.06 (0.01-0.23)	6	0.38 (0.17-0.85)	-	-	-	-	-	-	-	-
Enalapril and diuretics	C09	C09BA02	2	8	3.38 (1.69-6.79)	4	2.65 (0.99-7.08)	5	7.22 (3.00-17.40)	-	-	1	9.18 (1.29-65.28)	-	-	-	-
Ephedrine	C01	C01CA26	2	8	6.43 (3.20-12.94)	-	-	6	16.46 (7.36-36.84)	2	11.14 (2.78-44.67)	-	-	-	-	-	-
Gadodiamide	V08	V08CA03	1	8	0.92 (0.46-1.83)	1	0.18 (0.03-1.28)	7	2.74 (1.31-5.76)	-	-	-	-	-	-	-	-
Imipramine	N06	N06AA02	3	8	5.50 (2.74-11.05)	3	3.21 (1.03-10.00)	5	11.71 (4.85-28.26)	1	4.76 (0.67-33.85)	-	-	-	-	-	-
Irbesartan and diuretics	C09	C09DA04	0	8	0.59 (0.30-1.18)	5	0.58 (0.24-1.40)	3	0.76 (0.24-2.36)	-	-	-	-	-	-	-	-
Levonorgestrel	G03	G03AC03	0	8	0.02 (0.01-0.03)	2	0.01 (0.00-0.03)	5	0.04 (0.02-0.09)	-	-	1	0.05 (0.01-0.33)	-	-	-	-
Methyldopa (levorotatory)	C02	C02AB01	0	8	0.76 (0.38-1.53)	3	0.45 (0.15-1.40)	5	1.64 (0.68-3.94)	-	-	1	2.09 (0.29-14.83)	-	-	-	-
Mifepristone	G03	G03XB01	0	8	0.84 (0.42-1.69)	6	1.00 (0.45-2.22)	1	0.36 (0.05-2.56)	2	1.48 (0.37-5.91)	-	-	-	-	-	-
Milrinone	C01	C01CE02	2	8	23.74 (11.62-48.52)	1	4.42 (0.62-31.63)	7	70.64 (33.00-151.22)	-	-	-	-	-	-	-	-
Nitroprusside	C02	C02DD01	4	8	10.88 (5.39-21.97)	4	8.43 (3.14-22.63)	5	23.05 (9.52-55.82)	3	28.10 (9.01-87.69)	-	-	-	-	-	-
Perphenazine	N05	N05AB03	1	8	1.85 (0.92-3.70)	8	2.91 (1.45-5.83)	-	-	-	-	-	-	-	-	-	-
Povidone-iodine	D08	D08AG02	0	8	0.92 (0.46-1.84)	3	0.54 (0.17-1.68)	3	1.18 (0.38-3.66)	1	0.80 (0.11-5.71)	2	5.02 (1.25-20.09)	-	-	-	-
Rasagiline	N04	N04BD02	0	8	0.34 (0.17-0.67)	8	0.53 (0.26-1.06)	1	0.14 (0.02-1.02)	1	0.29 (0.04-2.09)	-	-	-	-	-	-
Sulfur hexafluoride, phospholipid microspheres	V08	V08DA05	2	8	4.83 (2.41-9.71)	-	-	8	16.56 (8.24-33.28)	1	4.19 (0.59-29.79)	-	-	-	-	-	-
Acitretin	D05	D05BB02	1	7	0.77 (0.37-1.61)	5	0.86 (0.36-2.07)	1	0.38 (0.05-2.67)	-	-	-	-	1	13.33 (1.87-94.91)	-	-
Alirocumab	C10	C10AX14	0	7	0.13 (0.06-0.27)	1	0.03 (0.00-0.20)	6	0.38 (0.17-0.84)	-	-	-	-	-	-	-	-
Anidulafungin	J02	J02AX06	2	7	2.52 (1.20-5.30)	1	0.56 (0.08-4.00)	4	4.92 (1.84-13.14)	-	-	2	15.69 (3.92-62.88)	-	-	-	-
Boric acid	S02	S02AA03	3	7	10.07 (4.75-21.33)	7	15.84 (7.48-33.56)	-	-	6	60.32 (26.84-135.56)	-	-	-	-	-	-
Cefixime	J01	J01DD08	1	7	1.29 (0.61-2.71)	-	-	-	-	7	9.05 (4.31-19.01)	-	-	-	-	-	-
Chlordiazepoxide	N05	N05BA02	1	7	1.43 (0.68-3.01)	7	2.25 (1.07-4.73)	-	-	-	-	-	-	-	-	-	-
Chlorothiazide	C03	C03AA04	2	7	3.34 (1.59-7.03)	3	2.24 (0.72-6.96)	4	6.51 (2.44-17.40)	1	3.32 (0.47-23.59)	-	-	-	-	-	-
Cortisone	H02	H02AB10	0	7	0.37 (0.18-0.78)	4	0.33 (0.12-0.89)	3	0.54 (0.18-1.69)	-	-	-	-	-	-	-	-
Dexmethylphenidate	N06	N06BA11	0	7	0.81 (0.39-1.70)	6	1.09 (0.49-2.43)	1	0.40 (0.06-2.81)	-	-	-	-	-	-	-	-
Fat emulsions	B05	B05BA02	2	7	4.99 (2.36-10.51)	6	6.71 (3.00-15.01)	1	2.41 (0.34-17.16)	-	-	-	-	-	-	-	-
Fluphenazine	N05	N05AB02	3	7	6.14 (2.91-12.97)	4	5.48 (2.05-14.68)	2	5.94 (1.48-23.85)	4	24.46 (9.14-65.49)	-	-	-	-	-	-
Flutamide	L02	L02BB01	2	7	2.92 (1.39-6.15)	4	2.62 (0.98-7.00)	3	4.28 (1.38-13.28)	-	-	-	-	-	-	-	-
Formoterol and mometasone	R03	R03AK09	0	7	0.19 (0.09-0.40)	4	0.17 (0.06-0.45)	3	0.28 (0.09-0.86)	-	-	-	-	-	-	-	-
Iopromide	V08	V08AB05	1	7	1.08 (0.52-2.27)	-	-	7	3.71 (1.77-7.80)	-	-	-	-	-	-	-	-
Naldemedine	A06	A06AH05	2	7	2.43 (1.15-5.11)	5	2.72 (1.13-6.56)	1	1.18 (0.17-8.40)	-	-	1	7.55 (1.06-53.65)	-	-	-	-
Neomycin	J01	J01GB05	1	7	1.18 (0.56-2.47)	2	0.53 (0.13-2.11)	5	2.88 (1.20-6.92)	-	-	-	-	-	-	-	-
Pamidronic acid	M05	M05BA03	0	7	0.85 (0.40-1.78)	4	0.76 (0.29-2.04)	3	1.25 (0.40-3.87)	-	-	-	-	-	-	-	-
Pyridostigmine	N07	N07AA02	0	7	0.61 (0.29-1.29)	4	0.55 (0.21-1.47)	3	0.90 (0.29-2.80)	1	0.62 (0.09-4.37)	-	-	-	-	-	-
Quinidine	C01	C01BA01	3	7	14.96 (7.03-31.84)	4	13.22 (4.91-35.61)	1	7.08 (0.99-50.52)	3	43.96 (14.04-137.63)	-	-	-	-	-	-
Thiotepa	L01	L01AC01	0	7	0.42 (0.20-0.89)	6	0.57 (0.26-1.27)	1	0.21 (0.03-1.47)	-	-	-	-	-	-	-	-
Almotriptan	N02	N02CC05	3	6	4.56 (2.04-10.20)	6	7.17 (3.21-16.05)	2	5.17 (1.29-20.71)	5	26.61 (11.02-64.24)	-	-	-	-	-	-
Alvimopan	A06	A06AH02	2	6	8.94 (3.98-20.09)	2	4.61 (1.15-18.55)	4	20.26 (7.54-54.40)	-	-	-	-	-	-	-	-
Bromocriptine	G02	G02CB01	1	6	1.51 (0.68-3.36)	2	0.79 (0.20-3.16)	4	3.44 (1.29-9.18)	-	-	-	-	-	-	-	-
Candesartan and diuretics	C09	C09DA06	1	6	0.92 (0.41-2.06)	2	0.48 (0.12-1.93)	2	1.05 (0.26-4.21)	-	-	-	-	2	37.46 (9.33-150.46)	-	-
Carbinoxamine	R06	R06AA08	2	6	15.91 (7.03-36.02)	6	25.03 (11.06-56.67)	-	-	-	-	-	-	-	-	-	-
Dolutegravir	J05	J05AJ03	0	6	0.34 (0.15-0.75)	4	0.35 (0.13-0.95)	1	0.19 (0.03-1.37)	-	-	1	1.23 (0.17-8.76)	-	-	-	-
Emtricitabine, tenofovir alafenamide and rilpivirine	J05	J05AR19	0	6	0.75 (0.34-1.66)	6	1.18 (0.53-2.62)	-	-	-	-	-	-	-	-	-	-
Enfuvirtide	J05	J05AX07	0	6	0.68 (0.31-1.52)	5	0.89 (0.37-2.15)	1	0.39 (0.05-2.76)	-	-	-	-	-	-	-	-
Eptifibatide	B01	B01AC16	2	6	3.21 (1.44-7.17)	1	0.84 (0.12-5.94)	5	9.15 (3.80-22.06)	-	-	-	-	-	-	-	-
Formoterol	R03	R03AC13	0	6	0.76 (0.34-1.69)	2	0.40 (0.10-1.59)	4	1.73 (0.65-4.61)	-	-	-	-	-	-	-	-
Ginkgo folium	N06	N06DX02	0	6	1.56 (0.70-3.48)	5	2.04 (0.85-4.91)	2	1.78 (0.44-7.11)	2	3.63 (0.91-14.55)	1	5.66 (0.80-40.26)	-	-	-	-
Idarubicin	L01	L01DB06	2	6	3.92 (1.75-8.77)	6	6.17 (2.76-13.79)	-	-	-	-	-	-	-	-	-	-
Maraviroc	J05	J05AX09	0	6	1.12 (0.50-2.49)	4	1.17 (0.44-3.12)	1	0.64 (0.09-4.52)	1	1.30 (0.18-9.26)	-	-	-	-	-	-
Mesna	V03	V03AF01	0	6	0.36 (0.16-0.80)	2	0.19 (0.05-0.75)	4	0.82 (0.31-2.19)	-	-	-	-	-	-	-	-
Niraparib	L01	L01XK02	0	6	0.14 (0.06-0.31)	4	0.15 (0.06-0.40)	2	0.16 (0.04-0.65)	-	-	-	-	-	-	-	-
Ofatumumab	L01	L01FA02	0	6	0.15 (0.07-0.32)	3	0.11 (0.04-0.35)	3	0.25 (0.08-0.77)	1	0.17 (0.02-1.20)	-	-	-	-	-	-
Osilodrostat	H02	H02CA02	3	6	3.93 (1.76-8.78)	5	5.14 (2.13-12.40)	-	-	-	-	-	-	1	78.96 (11.07-563.10)	-	-
Oxacillin	J01	J01CF04	2	6	2.50 (1.12-5.58)	2	1.30 (0.33-5.22)	4	5.69 (2.13-15.21)	1	2.90 (0.41-20.64)	-	-	-	-	-	-
Patiromer calcium	V03	V03AE09	0	6	0.17 (0.08-0.39)	4	0.18 (0.07-0.48)	2	0.20 (0.05-0.79)	-	-	-	-	-	-	-	-
Patisiran	N07	N07XX12	1	6	1.18 (0.53-2.64)	-	-	6	4.05 (1.82-9.03)	-	-	-	-	-	-	-	-
Potassium acetate	B05	B05XA17	0	6	1.74 (0.78-3.88)	3	1.37 (0.44-4.24)	2	1.98 (0.49-7.93)	1	2.03 (0.29-14.40)	-	-	-	-	-	-
Regorafenib	L01	L01EX05	0	6	0.24 (0.11-0.54)	3	0.19 (0.06-0.59)	3	0.41 (0.13-1.28)	-	-	-	-	-	-	-	-
Relugolix	L02	L02BX04	0	6	0.80 (0.36-1.78)	5	1.05 (0.44-2.52)	-	-	-	-	1	2.91 (0.41-20.69)	-	-	-	-
Rotigotine	N04	N04BC09	0	6	0.21 (0.10-0.48)	5	0.28 (0.12-0.68)	1	0.12 (0.02-0.87)	-	-	-	-	-	-	-	-
Salbutamol and ipratropium bromide	R03	R03AL02	0	6	1.82 (0.82-4.06)	4	1.91 (0.71-5.08)	2	2.07 (0.52-8.29)	1	2.12 (0.30-15.05)	-	-	-	-	-	-
Sodium zirconium cyclosilicate	V03	V03AE10	2	6	2.34 (1.05-5.22)	2	1.22 (0.31-4.89)	3	4.00 (1.29-12.41)	1	2.72 (0.38-19.33)	-	-	-	-	-	-
Tenecteplase	B01	B01AD11	2	6	2.97 (1.33-6.63)	-	-	6	10.17 (4.55-22.71)	-	-	-	-	-	-	-	-
Thiosulfate	V03	V03AB06	2	6	7.50 (3.34-16.84)	3	5.84 (1.87-18.22)	2	8.46 (2.10-33.97)	1	8.62 (1.21-61.44)	1	26.91 (3.78-191.74)	-	-	-	-
Valsartan, amlodipine and hydrochlorothiazide	C09	C09DX01	0	6	0.70 (0.31-1.56)	5	0.92 (0.38-2.21)	1	0.40 (0.06-2.84)	-	-	-	-	-	-	-	-
Aflibercept	L01	L01XX44	0	5	0.08 (0.03-0.19)	-	-	4	0.21 (0.08-0.56)	-	-	-	-	1	1.88 (0.26-13.36)	-	-
Alpelisib	L01	L01EM03	0	5	0.31 (0.13-0.74)	3	0.29 (0.09-0.90)	1	0.21 (0.03-1.49)	1	0.43 (0.06-3.06)	-	-	-	-	-	-
Apremilast	L04	L04AA32	0	5	0.01 (0.01-0.04)	2	0.01 (0.00-0.04)	3	0.03 (0.01-0.09)	-	-	-	-	-	-	-	-
Argatroban	B01	B01AE03	0	5	1.50 (0.62-3.62)	2	0.94 (0.24-3.78)	2	2.06 (0.51-8.23)	2	4.21 (1.05-16.85)	-	-	-	-	-	-
Atenolol and thiazides	C07	C07BB03	1	5	1.33 (0.55-3.20)	1	0.42 (0.06-2.97)	1	0.91 (0.13-6.46)	-	-	3	17.47 (5.62-54.28)	-	-	-	-
Belimumab	L04	L04AA26	0	5	0.10 (0.04-0.25)	-	-	4	0.29 (0.11-0.76)	-	-	1	0.46 (0.06-3.24)	-	-	-	-
Brentuximab vedotin	L01	L01FX05	0	5	0.30 (0.12-0.71)	2	0.19 (0.05-0.75)	4	0.81 (0.31-2.17)	-	-	-	-	-	-	-	-
Cabazitaxel	L01	L01CD04	0	5	0.69 (0.29-1.65)	4	0.86 (0.32-2.31)	1	0.47 (0.07-3.34)	-	-	-	-	-	-	-	-
Cangrelor	B01	B01AC25	2	5	7.92 (3.27-19.21)	-	-	5	27.15 (11.19-65.84)	-	-	-	-	-	-	-	-
Clevidipine	C08	C08CA16	2	5	6.51 (2.69-15.77)	4	8.17 (3.05-21.92)	1	4.40 (0.62-31.36)	-	-	-	-	-	-	-	-
Dantrolene	M03	M03CA01	1	5	1.83 (0.76-4.40)	1	0.57 (0.08-4.07)	4	5.00 (1.87-13.36)	-	-	-	-	-	-	-	-
Diclofenac, combinations	M01	M01AB55	0	5	0.30 (0.12-0.72)	3	0.28 (0.09-0.87)	2	0.41 (0.10-1.63)	-	-	-	-	-	-	-	-
Doxylamine	R06	R06AA09	0	5	0.58 (0.24-1.38)	4	0.72 (0.27-1.93)	1	0.39 (0.06-2.80)	3	2.42 (0.78-7.51)	-	-	-	-	-	-
Entrectinib	L01	L01EX14	2	5	2.77 (1.15-6.68)	4	3.48 (1.30-9.30)	1	1.89 (0.27-13.41)	-	-	-	-	-	-	-	-
Epinastine	R06	R06AX24	1	5	2.02 (0.84-4.86)	2	1.27 (0.32-5.07)	3	4.14 (1.33-12.87)	1	2.82 (0.40-20.04)	-	-	-	-	-	-
Estradiol, combinations	G03	G03CA53	0	5	0.72 (0.30-1.73)	2	0.45 (0.11-1.81)	3	1.47 (0.48-4.58)	1	1.01 (0.14-7.14)	-	-	-	-	-	-
Golimumab	L04	L04AB06	0	5	0.03 (0.01-0.07)	1	0.01 (0.00-0.07)	4	0.08 (0.03-0.22)	-	-	-	-	-	-	-	-
Methyltestosterone	G03	G03BA02	2	5	17.15 (7.00-42.04)	5	26.98 (11.01-66.14)	-	-	-	-	-	-	-	-	-	-
Nabilone	A04	A04AD11	0	5	1.28 (0.53-3.08)	4	1.61 (0.60-4.29)	1	0.87 (0.12-6.21)	-	-	-	-	-	-	-	-
Nafcillin	J01	J01CF06	1	5	2.31 (0.96-5.56)	-	-	2	3.15 (0.79-12.62)	3	9.69 (3.12-30.12)	-	-	-	-	-	-
Necitumumab	L01	L01FE03	2	5	6.03 (2.49-14.59)	-	-	5	20.67 (8.54-50.01)	-	-	-	-	-	-	-	-
Pegloticase	M04	M04AX02	1	5	1.00 (0.42-2.41)	-	-	5	3.43 (1.43-8.25)	-	-	-	-	-	-	-	-
Plerixafor	L03	L03AX16	1	5	1.65 (0.69-3.98)	2	1.04 (0.26-4.16)	3	3.40 (1.09-10.54)	-	-	-	-	-	-	-	-
Polatuzumab vedotin	L01	L01FX14	0	5	0.59 (0.24-1.41)	-	-	5	2.01 (0.84-4.84)	-	-	-	-	-	-	-	-
Proguanil and atovaquone	P01	P01BB51	0	5	0.95 (0.39-2.28)	3	0.89 (0.29-2.77)	2	1.30 (0.32-5.19)	-	-	-	-	-	-	-	-
Pyrimethamine	P01	P01BD01	1	5	1.87 (0.77-4.49)	-	-	-	-	5	13.09 (5.44-31.53)	-	-	-	-	-	-
Rilpivirine	J05	J05AG05	0	5	1.36 (0.57-3.28)	5	2.14 (0.89-5.16)	-	-	-	-	-	-	-	-	-	-
Risdiplam	M09	M09AX10	0	5	1.46 (0.61-3.52)	5	2.30 (0.96-5.54)	-	-	-	-	-	-	-	-	-	-
Rucaparib	L01	L01XK03	0	5	0.23 (0.10-0.55)	3	0.22 (0.07-0.67)	2	0.31 (0.08-1.26)	-	-	-	-	-	-	-	-
Terbutaline	R03	R03AC03	1	5	1.33 (0.55-3.21)	1	0.42 (0.06-2.97)	5	4.57 (1.90-10.99)	1	1.86 (0.26-13.24)	-	-	-	-	-	-
Toremifene	L02	L02BA02	2	5	4.86 (2.01-11.73)	2	3.03 (0.76-12.17)	2	6.60 (1.65-26.50)	3	20.33 (6.53-63.34)	1	21.03 (2.95-149.74)	-	-	-	-
Trabectedin	L01	L01CX01	0	5	1.06 (0.44-2.56)	4	1.34 (0.50-3.57)	1	0.73 (0.10-5.17)	1	1.49 (0.21-10.58)	-	-	-	-	-	-
Trihexyphenidyl	N04	N04AA01	2	5	3.76 (1.56-9.08)	5	5.92 (2.45-14.28)	-	-	-	-	-	-	-	-	-	-
Valerianae radix	N05	N05CM09	2	5	4.06 (1.68-9.79)	3	3.81 (1.22-11.86)	2	5.52 (1.38-22.15)	-	-	-	-	-	-	-	-
Vardenafil	G04	G04BE09	2	5	3.82 (1.58-9.21)	4	4.79 (1.79-12.82)	-	-	-	-	1	16.56 (2.33-117.85)	-	-	-	-
Zanamivir	J05	J05AH01	0	5	0.75 (0.31-1.80)	1	0.23 (0.03-1.67)	3	1.53 (0.49-4.76)	1	1.05 (0.15-7.43)	-	-	-	-	-	-
Afatinib	L01	L01EB03	0	4	0.26 (0.10-0.68)	-	-	4	0.88 (0.33-2.33)	-	-	-	-	-	-	-	-
Albendazole	P02	P02CA03	0	4	1.07 (0.40-2.86)	4	1.69 (0.63-4.50)	-	-	-	-	-	-	-	-	-	-
Alogliptin	A10	A10BH04	0	4	0.53 (0.20-1.42)	3	0.63 (0.20-1.95)	1	0.46 (0.06-3.25)	-	-	-	-	-	-	-	-
Baloxavir marboxil	J05	J05AX25	0	4	0.92 (0.34-2.45)	1	0.36 (0.05-2.56)	3	2.36 (0.76-7.33)	-	-	-	-	-	-	-	-
Brigatinib	L01	L01ED04	0	4	0.72 (0.27-1.91)	3	0.85 (0.27-2.63)	-	-	-	-	1	3.92 (0.55-27.86)	-	-	-	-
Chlorambucil	L01	L01AA02	0	4	0.43 (0.16-1.15)	1	0.17 (0.02-1.20)	3	1.11 (0.36-3.43)	-	-	-	-	-	-	-	-
Deferoxamine	V03	V03AC01	0	4	0.83 (0.31-2.22)	1	0.33 (0.05-2.32)	3	2.14 (0.69-6.64)	-	-	-	-	-	-	-	-
Durvalumab	L01	L01FF03	0	4	0.21 (0.08-0.57)	1	0.08 (0.01-0.60)	3	0.55 (0.18-1.71)	-	-	-	-	-	-	-	-
Elbasvir and grazoprevir	J05	J05AP54	0	4	0.36 (0.14-0.97)	4	0.57 (0.22-1.53)	-	-	-	-	-	-	-	-	-	-
Esmolol	C07	C07AB09	2	4	7.67 (2.85-20.64)	-	-	3	19.61 (6.27-61.34)	1	13.24 (1.86-94.49)	-	-	-	-	-	-
Etonogestrel	G03	G03AC08	0	4	0.04 (0.01-0.09)	2	0.03 (0.01-0.11)	1	0.03 (0.00-0.22)	-	-	1	0.19 (0.03-1.38)	-	-	-	-
Gadobenic acid	V08	V08CA08	0	4	0.37 (0.14-0.99)	-	-	4	1.27 (0.48-3.38)	-	-	-	-	-	-	-	-
Glecaprevir and pibrentasvir	J05	J05AP57	0	4	0.15 (0.06-0.41)	3	0.18 (0.06-0.56)	1	0.13 (0.02-0.93)	-	-	-	-	-	-	-	-
Interferon alfa-2b	L03	L03AB05	0	4	0.39 (0.14-1.03)	3	0.46 (0.15-1.41)	1	0.33 (0.05-2.34)	-	-	-	-	-	-	-	-
Levomilnacipran	N06	N06AX28	0	4	0.93 (0.35-2.49)	3	1.10 (0.36-3.42)	-	-	-	-	1	5.10 (0.72-36.27)	-	-	-	-
Lomustine	L01	L01AD02	0	4	0.78 (0.29-2.07)	4	1.22 (0.46-3.26)	-	-	-	-	-	-	-	-	-	-
Magnesium chloride	A12	A12CC01	0	4	1.36 (0.51-3.64)	3	1.61 (0.52-4.99)	1	1.16 (0.16-8.27)	-	-	-	-	-	-	-	-
Mecasermin	H01	H01AC03	1	4	2.06 (0.77-5.50)	1	0.81 (0.11-5.73)	3	5.28 (1.70-16.41)	-	-	-	-	-	-	-	-
Metamfetamine	N06	N06BA03	1	4	1.18 (0.44-3.14)	-	-	4	4.03 (1.51-10.75)	-	-	-	-	-	-	-	-
Naloxegol	A06	A06AH03	0	4	0.50 (0.19-1.33)	1	0.20 (0.03-1.39)	2	0.85 (0.21-3.40)	1	0.87 (0.12-6.18)	-	-	-	-	-	-
Omadacycline	J01	J01AA15	2	4	3.45 (1.29-9.22)	3	4.06 (1.30-12.63)	1	2.93 (0.41-20.86)	-	-	-	-	-	-	-	-
Pseudoephedrine, combinations	R01	R01BA52	0	4	0.56 (0.21-1.50)	1	0.22 (0.03-1.57)	3	1.45 (0.47-4.49)	-	-	-	-	-	-	-	-
Radium (223ra) dichloride	V10	V10XX03	0	4	0.35 (0.13-0.93)	-	-	4	1.19 (0.45-3.19)	-	-	-	-	-	-	-	-
Sodium citrate	B05	B05CB02	1	4	1.61 (0.60-4.31)	-	-	4	5.53 (2.07-14.78)	-	-	-	-	-	-	-	-
Sofosbuvir and velpatasvir	J05	J05AP55	0	4	0.13 (0.05-0.36)	-	-	3	0.34 (0.11-1.06)	1	0.23 (0.03-1.66)	-	-	-	-	-	-
Sotrovimab	J06	J06BD05	0	4	0.42 (0.16-1.12)	2	0.33 (0.08-1.33)	2	0.72 (0.18-2.89)	-	-	-	-	-	-	-	-
Sucroferric oxyhydroxide	V03	V03AE05	0	4	0.62 (0.23-1.66)	1	0.24 (0.03-1.74)	3	1.60 (0.52-4.97)	-	-	-	-	-	-	-	-
Telavancin	J01	J01XA03	2	4	13.23 (4.88-35.88)	3	15.48 (4.92-48.71)	1	11.04 (1.54-79.07)	-	-	-	-	-	-	-	-
Tenofovir alafenamide	J05	J05AF13	0	4	0.62 (0.23-1.64)	2	0.48 (0.12-1.94)	2	1.06 (0.26-4.22)	1	1.08 (0.15-7.67)	-	-	-	-	-	-
Thyroid	V09	V09F	0	4	0.64 (0.24-1.71)	1	0.25 (0.04-1.79)	3	1.65 (0.53-5.11)	-	-	-	-	-	-	-	-
Tiagabine	N03	N03AG06	0	4	1.31 (0.49-3.49)	3	1.54 (0.50-4.79)	1	1.12 (0.16-7.94)	-	-	-	-	-	-	-	-
Tioguanine	L01	L01BB03	0	4	0.89 (0.33-2.38)	1	0.35 (0.05-2.49)	2	1.53 (0.38-6.12)	1	1.56 (0.22-11.11)	-	-	-	-	-	-
Trospium	G04	G04BD09	0	4	1.04 (0.39-2.77)	3	1.23 (0.39-3.81)	1	0.89 (0.13-6.32)	-	-	-	-	-	-	-	-
Abemaciclib	L01	L01EF03	0	3	0.14 (0.05-0.44)	3	0.22 (0.07-0.70)	-	-	-	-	-	-	-	-	-	-
Benzylpenicillin	J01	J01CE01	0	3	0.79 (0.25-2.44)	1	0.41 (0.06-2.93)	3	2.70 (0.87-8.37)	-	-	-	-	-	-	-	-
Besifloxacin	S01	S01AE08	0	3	1.32 (0.42-4.09)	-	-	2	3.01 (0.75-12.05)	-	-	1	9.59 (1.35-68.19)	-	-	-	-
Bupropion and naltrexone	A08	A08AA62	0	3	0.26 (0.09-0.82)	2	0.28 (0.07-1.11)	1	0.30 (0.04-2.15)	-	-	-	-	-	-	-	-
Cladribine	L01	L01BB04	0	3	0.23 (0.08-0.73)	2	0.25 (0.06-0.98)	-	-	1	0.55 (0.08-3.89)	-	-	-	-	-	-
Cocaine	N01	N01BC01	2	3	4.90 (1.57-15.30)	2	5.11 (1.27-20.57)	-	-	3	34.36 (11.00-107.36)	-	-	-	-	-	-
Dactinomycin	L01	L01DA01	0	3	0.50 (0.16-1.54)	-	-	3	1.70 (0.55-5.29)	-	-	-	-	-	-	-	-
Deferiprone	V03	V03AC02	0	3	0.61 (0.20-1.90)	2	0.64 (0.16-2.57)	1	0.70 (0.10-4.97)	-	-	-	-	-	-	-	-
Diazoxide	C02	C02DA01	0	3	2.35 (0.75-7.30)	2	2.46 (0.61-9.85)	-	-	-	-	1	17.04 (2.39-121.29)	-	-	-	-
Dolutegravir and rilpivirine	J05	J05AR21	1	3	1.10 (0.35-3.42)	-	-	-	-	-	-	-	-	3	134.53 (43.11-419.86)	-	-
Eliglustat	A16	A16AX10	0	3	1.30 (0.42-4.04)	2	1.36 (0.34-5.46)	1	1.48 (0.21-10.54)	-	-	-	-	-	-	-	-
Fidaxomicin	A07	A07AA12	0	3	0.67 (0.21-2.07)	1	0.35 (0.05-2.48)	2	1.52 (0.38-6.10)	-	-	-	-	-	-	-	-
Formoterol and glycopyrronium bromide	R03	R03AL07	0	3	0.81 (0.26-2.50)	3	1.27 (0.41-3.93)	-	-	-	-	-	-	-	-	-	-
Fremanezumab	N02	N02CD03	0	3	0.20 (0.06-0.62)	1	0.11 (0.01-0.75)	2	0.46 (0.11-1.83)	-	-	-	-	-	-	-	-
Frovatriptan	N02	N02CC07	0	3	0.97 (0.31-3.00)	2	1.01 (0.25-4.06)	1	1.10 (0.16-7.83)	-	-	-	-	-	-	-	-
Gadoteridol	V08	V08CA04	0	3	0.73 (0.24-2.28)	3	1.15 (0.37-3.58)	1	0.84 (0.12-5.94)	-	-	-	-	-	-	-	-
Imiglucerase	A16	A16AB02	0	3	0.28 (0.09-0.88)	1	0.15 (0.02-1.06)	2	0.65 (0.16-2.59)	-	-	-	-	-	-	-	-
Ioversol	V08	V08AB07	0	3	0.33 (0.11-1.02)	1	0.17 (0.02-1.23)	2	0.75 (0.19-3.01)	-	-	-	-	-	-	-	-
Isatuximab	L01	L01FC02	0	3	0.50 (0.16-1.54)	-	-	3	1.70 (0.55-5.27)	-	-	-	-	-	-	-	-
Isradipine	C08	C08CA03	0	3	2.54 (0.82-7.90)	1	1.32 (0.19-9.43)	-	-	2	11.84 (2.95-47.50)	1	18.42 (2.59-131.15)	-	-	-	-
Ixabepilone	L01	L01DC04	0	3	1.10 (0.35-3.40)	3	1.72 (0.55-5.35)	-	-	-	-	-	-	-	-	-	-
Lamivudine and abacavir	J05	J05AR02	0	3	0.35 (0.11-1.07)	2	0.36 (0.09-1.45)	1	0.40 (0.06-2.81)	-	-	-	-	-	-	-	-
Lofexidine	N07	N07BC04	1	3	8.76 (2.79-27.53)	2	9.12 (2.26-36.86)	1	9.85 (1.38-70.49)	-	-	-	-	-	-	-	-
Magnesium carbonate	A02	A02AA01	1	3	2.07 (0.67-6.45)	3	3.26 (1.05-10.15)	-	-	-	-	-	-	-	-	-	-
Mefenamic acid	M01	M01AG01	0	3	0.63 (0.20-1.96)	2	0.66 (0.17-2.64)	1	0.72 (0.10-5.11)	-	-	-	-	-	-	-	-
Norethisterone	G03	G03DC02	0	3	0.57 (0.18-1.77)	-	-	3	1.96 (0.63-6.07)	-	-	-	-	-	-	-	-
Olodaterol and tiotropium bromide	R03	R03AL06	1	3	0.33 (0.11-1.03)	-	-	2	0.76 (0.19-3.04)	-	-	-	-	1	13.47 (1.89-95.95)	-	-
Phenylpropanolamine	R01	R01BA01	1	3	8.13 (2.59-25.51)	1	4.20 (0.59-30.04)	-	-	1	18.73 (2.62-133.91)	1	58.43 (8.17-417.93)	-	-	-	-
Polymyxin B	J01	J01XB02	0	3	1.12 (0.36-3.49)	3	1.77 (0.57-5.49)	-	-	-	-	-	-	-	-	-	-
Quinapril and diuretics	C09	C09BA06	0	3	1.48 (0.48-4.59)	-	-	1	1.68 (0.24-11.97)	2	6.90 (1.72-27.65)	-	-	-	-	-	-
Remimazolam	N05	N05CD14	2	3	21.99 (6.86-70.47)	2	22.62 (5.51-92.88)	-	-	-	-	-	-	1	858.20 (118.35-6222.91)	-	-
Riluzole	N07	N07XX02	0	3	0.72 (0.23-2.23)	2	0.75 (0.19-3.01)	-	-	1	1.68 (0.24-11.91)	-	-	-	-	-	-
Risankizumab	L04	L04AC18	0	3	0.05 (0.02-0.15)	1	0.03 (0.00-0.18)	2	0.11 (0.03-0.45)	-	-	-	-	-	-	-	-
Streptomycin	J01	J01GA01	0	3	1.12 (0.36-3.47)	3	1.76 (0.57-5.45)	-	-	-	-	-	-	-	-	-	-
Trastuzumab emtansine	L01	L01FD03	0	3	0.21 (0.07-0.67)	2	0.22 (0.06-0.90)	-	-	1	0.50 (0.07-3.56)	1	1.56 (0.22-11.11)	-	-	-	-
Trifluridine, combinations	L01	L01BC59	0	3	0.14 (0.05-0.44)	2	0.15 (0.04-0.59)	1	0.16 (0.02-1.15)	-	-	-	-	-	-	-	-
Vericiguat	C01	C01DX22	2	3	3.39 (1.09-10.56)	-	-	3	11.61 (3.73-36.19)	-	-	-	-	-	-	-	-
Vinblastine	L01	L01CA01	0	3	0.75 (0.24-2.31)	3	1.17 (0.38-3.64)	-	-	-	-	-	-	-	-	-	-
Aldesleukin	L03	L03AC01	0	2	0.84 (0.21-3.37)	-	-	2	2.89 (0.72-11.56)	-	-	-	-	-	-	-	-
Amifampridine	N07	N07XX05	0	2	0.69 (0.17-2.76)	2	1.08 (0.27-4.34)	-	-	-	-	-	-	-	-	-	-
Andexanet alfa	V03	V03AB38	0	2	2.25 (0.56-9.02)	-	-	2	7.69 (1.92-30.90)	-	-	-	-	-	-	-	-
Angiotensin ii	C01	C01CX09	0	2	4.53 (1.12-18.27)	-	-	2	15.53 (3.85-62.62)	-	-	-	-	-	-	-	-
Avapritinib	L01	L01EX18	0	2	0.18 (0.04-0.71)	1	0.14 (0.02-0.99)	1	0.30 (0.04-2.15)	-	-	-	-	-	-	-	-
Avelumab	L01	L01FF04	0	2	0.28 (0.07-1.14)	1	0.22 (0.03-1.59)	1	0.49 (0.07-3.45)	-	-	-	-	-	-	-	-
Capmatinib	L01	L01EX17	0	2	0.49 (0.12-1.94)	2	0.76 (0.19-3.06)	-	-	-	-	-	-	-	-	-	-
Carglumic acid	A16	A16AA05	0	2	1.58 (0.39-6.33)	-	-	1	2.70 (0.38-19.19)	-	-	1	17.22 (2.42-122.57)	-	-	-	-
Casirivimab and imdevimab	J06	J06BD07	0	2	0.47 (0.12-1.88)	-	-	2	1.61 (0.40-6.43)	-	-	-	-	-	-	-	-
Cytarabine and daunorubicin	L01	L01XY01	0	2	0.73 (0.18-2.94)	2	1.16 (0.29-4.63)	-	-	-	-	-	-	-	-	-	-
Darolutamide	L02	L02BB06	0	2	1.08 (0.27-4.33)	1	0.85 (0.12-6.03)	-	-	1	3.78 (0.53-26.90)	-	-	-	-	-	-
Doravirine	J05	J05AG06	0	2	2.05 (0.51-8.22)	-	-	-	-	-	-	2	44.85 (11.17-180.13)	-	-	2	1392.52 (339.47-5712.19)
Doxapram	R07	R07AB01	0	2	41.54 (9.64-179.04)	2	65.35 (15.16-281.67)	-	-	-	-	-	-	-	-	-	-
Drospirenone	G03	G03AC10	1	2	1.03 (0.26-4.11)	-	-	-	-	-	-	-	-	2	125.14 (31.11-503.29)	-	-
Econazole	D01	D01AC03	0	2	1.04 (0.26-4.15)	1	0.81 (0.11-5.78)	-	-	1	3.63 (0.51-25.78)	-	-	-	-	-	-
Eluxadoline	A07	A07DA06	0	2	0.30 (0.07-1.18)	1	0.23 (0.03-1.65)	1	0.51 (0.07-3.59)	-	-	-	-	-	-	-	-
Emtricitabine, tenofovir alafenamide and bictegravir	J05	J05AR20	0	2	0.06 (0.02-0.25)	1	0.05 (0.01-0.35)	1	0.11 (0.01-0.75)	-	-	-	-	-	-	-	-
Emtricitabine, tenofovir disoproxil and rilpivirine	J05	J05AR08	0	2	0.12 (0.03-0.50)	1	0.10 (0.01-0.69)	1	0.21 (0.03-1.51)	-	-	-	-	-	-	-	-
Esketamine	N01	N01AX14	0	2	0.17 (0.04-0.68)	2	0.27 (0.07-1.07)	-	-	-	-	-	-	-	-	-	-
Fluorometholone	D07	D07AB06	0	2	0.37 (0.09-1.48)	-	-	1	0.63 (0.09-4.49)	1	1.29 (0.18-9.18)	-	-	-	-	-	-
Follitropin alfa	G03	G03GA05	0	2	0.46 (0.11-1.84)	-	-	2	1.57 (0.39-6.30)	-	-	-	-	-	-	-	-
Gadoteric acid	V08	V08CA02	0	2	0.29 (0.07-1.18)	-	-	2	1.01 (0.25-4.03)	-	-	-	-	-	-	-	-
Galcanezumab	N02	N02CD02	0	2	0.04 (0.01-0.15)	-	-	2	0.13 (0.03-0.52)	-	-	-	-	-	-	-	-
Inclisiran	C10	C10AX16	0	2	0.80 (0.20-3.21)	-	-	2	2.74 (0.68-10.99)	-	-	-	-	-	-	-	-
Ivacaftor and tezacaftor	R07	R07AX31	0	2	0.14 (0.04-0.58)	-	-	1	0.25 (0.03-1.76)	-	-	1	1.58 (0.22-11.23)	-	-	-	-
Lanreotide	H01	H01CB03	0	2	0.17 (0.04-0.67)	1	0.13 (0.02-0.93)	1	0.28 (0.04-2.02)	-	-	-	-	-	-	-	-
Laronidase	A16	A16AB05	0	2	0.24 (0.06-0.96)	1	0.19 (0.03-1.34)	1	0.41 (0.06-2.92)	-	-	-	-	-	-	-	-
Lincomycin	J01	J01FF02	0	2	3.17 (0.79-12.74)	2	4.98 (1.24-20.05)	-	-	-	-	-	-	-	-	-	-
Lomitapide	C10	C10AX12	0	2	0.21 (0.05-0.84)	-	-	1	0.36 (0.05-2.56)	1	0.74 (0.10-5.23)	-	-	-	-	-	-
Metformin and dapagliflozin	A10	A10BD15	0	2	0.35 (0.09-1.38)	-	-	2	1.18 (0.30-4.73)	-	-	-	-	-	-	-	-
Methylergometrine	G02	G02AB01	0	2	1.29 (0.32-5.16)	-	-	2	4.41 (1.10-17.68)	-	-	-	-	-	-	-	-
Metoprolol and thiazides	C07	C07BB02	0	2	4.09 (1.01-16.46)	1	3.20 (0.45-22.81)	1	6.96 (0.98-49.69)	-	-	-	-	-	-	-	-
Metreleptin	A16	A16AA07	0	2	0.88 (0.22-3.54)	1	0.70 (0.10-4.94)	1	1.51 (0.21-10.76)	-	-	-	-	-	-	-	-
Naproxen and esomeprazole	M01	M01AE52	0	2	0.11 (0.03-0.42)	-	-	2	0.36 (0.09-1.45)	-	-	-	-	-	-	-	-
Naxitamab	L01	L01FX21	0	2	7.87 (1.94-31.93)	2	12.38 (3.05-50.24)	-	-	-	-	-	-	-	-	-	-
Neratinib	L01	L01EH02	0	2	0.39 (0.10-1.57)	2	0.62 (0.15-2.47)	-	-	-	-	-	-	-	-	-	-
Nusinersen	M09	M09AX07	0	2	0.14 (0.03-0.56)	2	0.22 (0.05-0.88)	-	-	-	-	-	-	-	-	-	-
Ospemifene	G03	G03XC05	0	2	0.30 (0.07-1.18)	1	0.23 (0.03-1.65)	1	0.51 (0.07-3.59)	-	-	-	-	-	-	-	-
Pacritinib	L01	L01EJ03	0	2	1.75 (0.44-7.01)	2	2.75 (0.69-11.03)	-	-	-	-	-	-	-	-	-	-
Penicillamine	M01	M01CC01	0	2	0.94 (0.23-3.75)	-	-	2	3.21 (0.80-12.85)	-	-	-	-	-	-	-	-
Pentostatin	L01	L01XX08	1	2	0.81 (0.20-3.23)	1	0.63 (0.09-4.50)	-	-	-	-	-	-	1	49.01 (6.88-349.28)	-	-
Pitolisant	N07	N07XX11	0	2	0.84 (0.21-3.35)	2	1.32 (0.33-5.27)	-	-	-	-	-	-	-	-	-	-
Pretomanid	J04	J04AK08	0	2	7.40 (1.83-30.01)	2	11.65 (2.87-47.21)	-	-	-	-	-	-	-	-	-	-
Primaquine	P01	P01BA03	0	2	9.46 (2.33-38.51)	2	14.89 (3.66-60.59)	-	-	-	-	-	-	-	-	-	-
Reteplase	B01	B01AD07	0	2	5.12 (1.27-20.67)	-	-	2	17.55 (4.35-70.85)	-	-	-	-	-	-	-	-
Sodium sulfate	A06	A06AD13	0	2	1.63 (0.41-6.53)	1	1.28 (0.18-9.10)	1	2.78 (0.39-19.81)	-	-	-	-	-	-	-	-
Sotorasib	L01	L01XX73	0	2	0.83 (0.21-3.33)	2	1.31 (0.33-5.24)	-	-	-	-	-	-	-	-	-	-
Technetium (99mTc) tetrofosmin	V09	V09GA02	0	2	1.57 (0.39-6.30)	-	-	2	5.38 (1.34-21.59)	-	-	-	-	-	-	-	-
Teduglutide	A16	A16AX08	0	2	0.09 (0.02-0.34)	1	0.07 (0.01-0.48)	-	-	-	-	2	1.87 (0.47-7.48)	-	-	-	-
Tetracycline	J01	J01AA07	0	2	2.00 (0.50-8.05)	2	3.15 (0.79-12.66)	-	-	2	14.06 (3.50-56.45)	-	-	-	-	-	-
Abaloparatide	H05	H05AA04	0	1	0.03 (0.00-0.22)	1	0.05 (0.01-0.35)	-	-	-	-	-	-	-	-	-	-
Acalabrutinib	L01	L01EL02	0	1	0.11 (0.01-0.75)	-	-	1	0.36 (0.05-2.57)	-	-	-	-	-	-	-	-
Acetylcholine	S01	S01EB09	0	1	6.03 (0.84-43.49)	-	-	1	20.66 (2.86-149.02)	-	-	-	-	-	-	-	-
Adefovir dipivoxil	J05	J05AF08	0	1	0.12 (0.02-0.84)	1	0.19 (0.03-1.31)	-	-	-	-	-	-	-	-	-	-
Apomorphine	N04	N04BC07	0	1	0.05 (0.01-0.36)	1	0.08 (0.01-0.56)	-	-	-	-	-	-	-	-	-	-
Atazanavir and cobicistat	J05	J05AR15	0	1	1.73 (0.24-12.34)	-	-	-	-	1	12.14 (1.70-86.58)	-	-	-	-	-	-
Becaplermin	A01	A01AD08	0	1	0.18 (0.02-1.26)	-	-	1	0.61 (0.09-4.31)	-	-	-	-	-	-	-	-
Belzutifan	L01	L01XX74	0	1	1.07 (0.15-7.65)	1	1.69 (0.24-12.03)	-	-	-	-	-	-	-	-	-	-
Benazepril and diuretics	C09	C09BA07	0	1	0.93 (0.13-6.63)	1	1.47 (0.21-10.44)	-	-	1	6.54 (0.92-46.54)	-	-	-	-	-	-
Berotralstat	B06	B06AC06	0	1	2.51 (0.35-17.93)	1	3.95 (0.55-28.21)	-	-	-	-	-	-	-	-	-	-
Bexarotene	L01	L01XF03	0	1	0.37 (0.05-2.63)	1	0.58 (0.08-4.13)	-	-	-	-	-	-	-	-	-	-
Ceftolozane and beta-lactamase inhibitor	J01	J01DI54	0	1	0.49 (0.07-3.51)	-	-	1	1.69 (0.24-12.03)	-	-	-	-	-	-	-	-
Cerliponase alfa	A16	A16AB17	0	1	1.24 (0.17-8.82)	-	-	1	4.24 (0.60-30.21)	-	-	-	-	-	-	-	-
Crizanlizumab	B06	B06AX01	0	1	0.34 (0.05-2.41)	-	-	1	1.16 (0.16-8.27)	-	-	-	-	-	-	-	-
Dacomitinib	L01	L01EB07	0	1	0.74 (0.10-5.25)	1	1.16 (0.16-8.25)	-	-	-	-	-	-	-	-	-	-
Dalbavancin	J01	J01XA04	0	1	0.67 (0.09-4.77)	-	-	1	2.30 (0.32-16.36)	-	-	-	-	-	-	-	-
Darunavir and cobicistat	J05	J05AR14	0	1	0.26 (0.04-1.87)	1	0.41 (0.06-2.94)	-	-	-	-	-	-	-	-	-	-
Delafloxacin	J01	J01MA23	0	1	1.71 (0.24-12.23)	1	2.70 (0.38-19.24)	-	-	-	-	-	-	-	-	-	-
Diatrizoic acid	V08	V08AA01	0	1	1.10 (0.15-7.83)	-	-	1	3.77 (0.53-26.83)	-	-	-	-	-	-	-	-
Dimercaprol	V03	V03AB09	0	1	13.85 (1.88-101.90)	1	21.78 (2.96-160.32)	-	-	-	-	-	-	-	-	-	-
Dimethyl sulfoxide	G04	G04BX13	0	1	2.15 (0.30-15.34)	-	-	1	7.36 (1.03-52.56)	-	-	-	-	-	-	-	-
Dinoprostone	G02	G02AD02	0	1	0.65 (0.09-4.65)	-	-	1	2.24 (0.31-15.93)	-	-	-	-	-	-	-	-
Dostarlimab	L01	L01FF07	0	1	0.89 (0.13-6.36)	-	-	1	3.06 (0.43-21.81)	-	-	-	-	-	-	-	-
Eltrombopag	B02	B02BX05	0	1	0.03 (0.00-0.18)	-	-	1	0.09 (0.01-0.62)	-	-	-	-	-	-	-	-
Emtricitabine, tenofovir alafenamide, darunavir and cobicistat	J05	J05AR22	0	1	0.19 (0.03-1.33)	-	-	-	-	1	1.31 (0.18-9.33)	-	-	-	-	-	-
Enfortumab vedotin	L01	L01FX13	0	1	0.26 (0.04-1.84)	-	-	1	0.89 (0.12-6.31)	-	-	-	-	-	-	-	-
Ergotamine, combinations excl. Psycholeptics	N02	N02CA52	0	1	1.43 (0.20-10.17)	-	-	1	4.89 (0.69-34.84)	-	-	-	-	-	-	-	-
Eteplirsen	M09	M09AX06	0	1	0.33 (0.05-2.37)	-	-	1	1.14 (0.16-8.12)	-	-	-	-	-	-	-	-
Fenfluramine	A08	A08AA02	0	1	0.29 (0.04-2.08)	-	-	-	-	-	-	1	6.42 (0.90-45.60)	-	-	-	-
Fenoldopam	C01	C01CA19	0	1	14.38 (1.95-105.97)	-	-	1	49.27 (6.69-363.11)	-	-	-	-	-	-	-	-
Flibanserin	G02	G02CX02	0	1	0.37 (0.05-2.63)	1	0.58 (0.08-4.13)	-	-	-	-	-	-	-	-	-	-
Fluorescein	S01	S01JA01	0	1	0.73 (0.10-5.19)	1	1.15 (0.16-8.17)	-	-	-	-	-	-	-	-	-	-
Fosamprenavir	J05	J05AE07	0	1	0.36 (0.05-2.58)	1	0.57 (0.08-4.06)	-	-	-	-	-	-	-	-	-	-
Fosinopril and diuretics	C09	C09BA09	0	1	6.13 (0.85-44.21)	-	-	-	-	-	-	1	134.10 (18.58-967.88)	-	-	-	-
Galsulfase	A16	A16AB08	0	1	0.12 (0.02-0.87)	-	-	1	0.42 (0.06-2.98)	-	-	-	-	-	-	-	-
Hemin	B06	B06AB01	0	1	1.21 (0.17-8.64)	-	-	1	4.16 (0.58-29.62)	-	-	-	-	-	-	-	-
Histrelin	L02	L02AE05	0	1	0.49 (0.07-3.49)	1	0.77 (0.11-5.49)	-	-	-	-	-	-	-	-	-	-
Idarucizumab	V03	V03AB37	0	1	0.29 (0.04-2.07)	-	-	1	1.00 (0.14-7.08)	-	-	-	-	-	-	-	-
Idursulfase	A16	A16AB09	0	1	0.11 (0.02-0.81)	1	0.18 (0.03-1.28)	-	-	-	-	-	-	-	-	-	-
Indigo carmine	V04	V04CH02	0	1	8.31 (1.15-60.27)	1	13.07 (1.80-94.82)	-	-	1	58.27 (8.03-422.78)	-	-	-	-	-	-
Ivacaftor	R07	R07AX02	0	1	0.07 (0.01-0.47)	-	-	1	0.23 (0.03-1.62)	-	-	-	-	-	-	-	-
Ivacaftor and lumacaftor	R07	R07AX30	0	1	0.05 (0.01-0.32)	-	-	1	0.16 (0.02-1.10)	-	-	-	-	-	-	-	-
Larotrectinib	L01	L01EX12	0	1	0.72 (0.10-5.13)	1	1.14 (0.16-8.08)	-	-	-	-	-	-	-	-	-	-
Levoketoconazole	H02	H02CA04	0	1	7.95 (1.10-57.66)	1	12.51 (1.73-90.71)	-	-	-	-	-	-	-	-	-	-
Luspatercept	B03	B03XA06	0	1	0.45 (0.06-3.19)	-	-	1	1.54 (0.22-10.92)	-	-	-	-	-	-	-	-
Meprobamate	N05	N05BC01	0	1	0.31 (0.04-2.18)	1	0.48 (0.07-3.43)	-	-	-	-	-	-	-	-	-	-
Mepyramine	R06	R06AC01	0	1	21.99 (2.93-165.26)	1	34.60 (4.60-259.99)	-	-	-	-	-	-	-	-	-	-
Metformin and empagliflozin	A10	A10BD20	1	1	0.23 (0.03-1.65)	-	-	-	-	-	-	-	-	1	28.32 (3.98-201.73)	-	-
Metformin and saxagliptin	A10	A10BD10	0	1	0.17 (0.02-1.22)	-	-	1	0.59 (0.08-4.17)	-	-	-	-	-	-	-	-
Metformin and sulfonylureas	A10	A10BD02	0	1	1.76 (0.25-12.58)	-	-	1	6.04 (0.85-43.10)	-	-	-	-	-	-	-	-
Methoxsalen	D05	D05BA02	1	1	0.66 (0.09-4.71)	-	-	-	-	-	-	-	-	1	80.50 (11.29-574.09)	-	-
Migalastat	A16	A16AX14	0	1	1.39 (0.20-9.94)	-	-	1	4.78 (0.67-34.06)	-	-	-	-	-	-	-	-
Mobocertinib	L01	L01EB10	0	1	1.02 (0.14-7.27)	1	1.61 (0.23-11.44)	-	-	-	-	-	-	-	-	-	-
Molnupiravir	J05	J05AB18	0	1	0.14 (0.02-1.01)	-	-	1	0.49 (0.07-3.45)	-	-	-	-	-	-	-	-
Nilutamide	L02	L02BB02	0	1	2.67 (0.37-19.09)	1	4.20 (0.59-30.04)	-	-	-	-	-	-	-	-	-	-
Orphenadrine（ citrate）	M03	M03BC01	0	1	0.76 (0.11-5.41)	-	-	-	-	1	5.33 (0.75-37.91)	-	-	-	-	-	-
Oxandrolone	A14	A14AA08	0	1	1.44 (0.20-10.29)	1	2.27 (0.32-16.18)	-	-	-	-	-	-	-	-	-	-
Oxymorphone	N02	N02AA11	0	1	0.06 (0.01-0.41)	1	0.09 (0.01-0.64)	-	-	-	-	-	-	-	-	-	-
Ozanimod	L04	L04AA38	0	1	0.10 (0.01-0.69)	1	0.15 (0.02-1.08)	-	-	-	-	-	-	-	-	-	-
Peginterferon beta-1a	L03	L03AB13	0	1	0.03 (0.00-0.23)	-	-	1	0.11 (0.02-0.80)	-	-	-	-	-	-	-	-
Pemigatinib	L01	L01EN02	0	1	1.47 (0.21-10.49)	-	-	1	5.04 (0.71-35.94)	-	-	-	-	-	-	-	-
Pentosan polysulfate sodium	C05	C05BA04	0	1	0.07 (0.01-0.47)	1	0.10 (0.01-0.74)	-	-	-	-	-	-	-	-	-	-
Probenecid	M04	M04AB01	0	1	3.78 (0.53-27.08)	-	-	1	12.94 (1.80-92.78)	-	-	-	-	-	-	-	-
Promethazine, combinations	R06	R06AD52	0	1	2.21 (0.31-15.80)	-	-	1	7.58 (1.06-54.13)	-	-	-	-	-	-	-	-
Rifapentine	J04	J04AB05	0	1	1.04 (0.15-7.37)	1	1.63 (0.23-11.60)	-	-	-	-	-	-	-	-	-	-
Romosozumab	M05	M05BX06	0	1	0.06 (0.01-0.46)	-	-	1	0.22 (0.03-1.57)	-	-	-	-	-	-	-	-
Sacituzumab govitecan	L01	L01FX17	0	1	0.21 (0.03-1.48)	-	-	1	0.72 (0.10-5.08)	-	-	-	-	-	-	-	-
Sapropterin	A16	A16AX07	0	1	0.08 (0.01-0.53)	1	0.12 (0.02-0.84)	-	-	-	-	-	-	-	-	-	-
Selinexor	L01	L01XX66	0	1	0.08 (0.01-0.57)	-	-	-	-	-	-	1	1.74 (0.25-12.39)	-	-	-	-
Sodium iodide (131I)	V09	V09FX03	0	1	0.39 (0.06-2.80)	-	-	-	-	1	2.77 (0.39-19.66)	-	-	-	-	-	-
Sodium phenylbutyrate	A16	A16AX03	0	1	1.28 (0.18-9.12)	-	-	1	4.39 (0.62-31.25)	-	-	-	-	-	-	-	-
Sonidegib	L01	L01XJ02	0	1	0.69 (0.10-4.89)	-	-	1	2.35 (0.33-16.75)	-	-	-	-	-	-	-	-
Tagraxofusp	L01	L01XX67	0	1	1.42 (0.20-10.09)	-	-	1	4.85 (0.68-34.58)	-	-	-	-	-	-	-	-
Talimogene laherparepvec	L01	L01XL02	0	1	0.32 (0.05-2.29)	1	0.51 (0.07-3.61)	-	-	-	-	-	-	-	-	-	-
Technetium (99mTc) mebrofenin	V09	V09DA04	0	1	4.45 (0.62-31.97)	-	-	1	15.25 (2.12-109.54)	-	-	-	-	-	-	-	-
Technetium (99mtc) sestamibi	V09	V09GA01	0	1	16.25 (2.20-120.37)	-	-	1	55.70 (7.52-412.46)	-	-	-	-	-	-	-	-
Telotristat	A16	A16AX15	0	1	0.07 (0.01-0.48)	1	0.11 (0.02-0.76)	-	-	-	-	-	-	-	-	-	-
Thioridazine	N05	N05AC02	0	1	11.00 (1.51-80.33)	1	17.30 (2.37-126.38)	-	-	-	-	-	-	-	-	-	-
Tolnaftate	D01	D01AE18	0	1	0.49 (0.07-3.51)	1	0.78 (0.11-5.52)	-	-	-	-	-	-	-	-	-	-
Trastuzumab deruxtecan	L01	L01FD04	0	1	0.16 (0.02-1.13)	1	0.25 (0.04-1.78)	-	-	-	-	-	-	-	-	-	-
Tremelimumab	L01	L01FX20	0	1	0.32 (0.04-2.24)	-	-	1	1.08 (0.15-7.69)	-	-	-	-	-	-	-	-
Triheptanoin	A16	A16AX17	0	1	1.60 (0.23-11.44)	-	-	-	-	-	-	1	35.11 (4.92-250.42)	-	-	-	-
Trilaciclib	V03	V03AF12	0	1	3.94 (0.55-28.23)	1	6.19 (0.86-44.41)	-	-	-	-	-	-	-	-	-	-
Verteporfin	S01	S01LA01	0	1	0.26 (0.04-1.83)	-	-	1	0.88 (0.12-6.26)	-	-	-	-	-	-	-	-
Vismodegib	L01	L01XJ01	0	1	0.05 (0.01-0.38)	1	0.08 (0.01-0.60)	-	-	-	-	-	-	-	-	-	-
Voxelotor	B06	B06AX03	0	1	0.02 (0.00-0.16)	-	-	1	0.08 (0.01-0.56)	-	-	-	-	-	-	-	-
Zanubrutinib	L01	L01EL03	0	1	0.56 (0.08-3.96)	-	-	1	1.91 (0.27-13.55)	-	-	-	-	-	-	-	-
Ziconotide	N02	N02BG08	0	1	0.17 (0.02-1.23)	1	0.27 (0.04-1.93)	1	0.59 (0.08-4.20)	1	1.21 (0.17-8.59)	-	-	-	-	-	-
